# Supplementary material for: Glucose-6-phosphate dehydrogenase activity in individuals with and without malaria: Analysis of clinical trial, cross-sectional and case–control data from Bangladesh
Source: PLoS Med. 2021 Apr 23;18(4):e1003576. doi: 10.1371/journal.pmed.1003576 (PMC8064587; doi:10.1371/journal.pmed.1003576)
Supplement: S2 File. Database — (XLS) [file pmed.1003576.s006.xls]

## Sheet: Sheet1
ID	G6PD	STUDY	DATE	HB
(scatter UgHb number if Study==1)	U/g Hb	STUDY	Date(dd/mm/yyyy)	Hb (g/dL)
N	8.36073	TES
D	0.836936	TES
N	8.04149	TES
D	0.888705	TES
N	8.19679	TES
D	1.49268	TES
N	8.61095	TES
D	1.83781	TES
N	8.23994	TES
D	1.61347	TES
N	9.33572	TES
D	2.45041	TES
N	9.12001	TES
D	1.94135	TES
N	7.0061	TES
D	1.06127	TES
N	7.42888	TES
D	1.66524	TES
N	7.43751	TES
D	1.32012	TES
N	7.98972	TES
D	1.49268	TES
N	7.60145	TES
D	1.33737	TES
N	7.3426	TES
D	1.20795	TES
N	8.72312	TES
D	1.39777	TES
N	10.2676	TES
D	1.83781	TES
N	10.8198	TES
D	0.595346	TES
N	8.19679	TES
D	1.08715	TES
N	7.61871	TES
D	0.897333	TES
N	7.83441	TES
D	1.346	TES
N	8.96471	TES
D	1.18206	TES
N	8.94745	TES
D	0.742026	TES
N	8.71449	TES
D	1.14755	TES
N	7.84304	TES
D	1.08715	TES
N	9.24944	TES
D	1.66524	TES
N	8.95608	TES
D	1.72564	TES
N	8.3521	TES
D	1.76015	TES
N	8.36073	TES
D	1.71701	TES
N	9.09413	TES
D	1.76015	TES
N	9.77576	TES
D	1.346	TES
N	8.74037	TES
D	-0.103538	TES
N	8.1364	TES
D	0.0862821	TES
N	8.93019	TES
D	1.76015	TES
N	9.17178	TES
D	1.63936	TES
N	9.0251	TES
D	1.78604	TES
N	8.77488	TES
D	1.44091	TES
N	8.31759	TES
D	0.707513	TES
N	8.98196	TES
D	1.7429	TES
N	9.23218	TES
D	1.42365	TES
N	10.4401	TES
D	2.64886	TES
N	7.25632	TES
D	0.43141	TES
N	9.44788	TES
D	3.14929	TES
N	8.36073	TES
D	0.560833	TES
N	7.02336	TES
D	0.724769	TES
N	10.0432	TES
D	1.76878	TES
N	8.12777	TES
D	1.16481	TES
N	9.22355	TES
D	1.83781	TES
N	9.28395	TES
D	1.58759	TES
N	8.78351	TES
D	1.55308	TES
N	8.61095	TES
D	1.25972	TES
N	7.65322	TES
D	1.04401	TES
N	8.63683	TES
D	-0.181192	TES
N	9.61182	TES
D	1.56171	TES
N	9.49965	TES
D	1.43228	TES
N	9.54279	TES
D	1.26835	TES
N	8.46427	TES
D	1.01813	TES
N	9.68085	TES
D	1.20795	TES
N	9.41337	TES
D	1.29423	TES
N	9.33572	TES
D	1.14755	TES
N	8.92156	TES
D	1.51856	TES
N	9.06824	TES
D	0.992244	TES
N	9.41337	TES
D	1.17344	TES
N	8.00697	TES
D	1.00087	TES
N	8.36936	TES
D	1.05264	TES
N	7.44614	TES
D	0.57809	TES
N	8.42113	TES
D	0.215705	TES
N	8.99922	TES
D	1.10441	TES
N	8.16228	TES
D	1.18206	TES
N	8.51604	TES
D	1.49268	TES
N	8.6886	TES
D	-0.0690256	TES
N	8.23994	TES
D	0.836936	TES
N	9.24081	TES
D	2.82142	TES
N	8.18817	TES
D	1.44091	TES
N	11.8724	TES
D	1.91546	TES
N	8.55055	TES
D	1.20795	TES
N	8.72312	TES
D	1.56171	TES
N	8.62821	GPAT	25/8/2015	13
D	1.60485	GPAT	25/8/2015	13
N	7.82578	GPAT	25/8/2015	13
D	1.64799	GPAT	25/8/2015	13
N	8.21405	GPAT	25/8/2015	13
D	1.76878	GPAT	25/8/2015	13
N	7.96383	GPAT	25/8/2015	13
D	1.33737	GPAT	25/8/2015	13
N	8.67997	GPAT	25/8/2015	13
D	1.58759	GPAT	25/8/2015	13
N	8.82665	GPAT	25/8/2015	13
D	1.94135	GPAT	25/8/2015	13
N	7.61871	GPAT	26/8/2015	13
D	1.69113	GPAT	26/8/2015	13
N	7.42026	GPAT	26/8/2015	13
D	1.31149	GPAT	26/8/2015	13
N	8.08463	GPAT	26/8/2015	13
D	1.87232	GPAT	26/8/2015	13
N	9.29258	GPAT	26/8/2015	13
D	1.79467	GPAT	26/8/2015	13
N	7.33397	GPAT	26/8/2015	13
D	1.69976	GPAT	26/8/2015	13
N	8.22268	GPAT	26/8/2015	13
D	1.44954	GPAT	26/8/2015	13
N	8.55918	GPAT	26/8/2015	13
D	2.23471	GPAT	26/8/2015	13
N	8.31759	GPAT	27/8/15	13
D	1.92409	GPAT	27/8/15	13
N	8.66272	GPAT	27/8/15	13
D	1.49268	GPAT	27/8/15	13
N	8.25719	GPAT	27/8/15	13
D	1.54445	GPAT	27/8/15	13
N	8.87842	GPAT	27/8/15	13
D	1.81192	GPAT	27/8/15	13
N	8.11051	GPAT	27/8/15	13
D	1.53582	GPAT	27/8/15	13
N	8.76626	GPAT	29/8/15	13
D	1.88958	GPAT	29/8/15	13
N	8.0156	GPAT	29/8/15	13
D	1.44954	GPAT	29/8/15	13
N	8.03286	GPAT	29/8/15	13
D	1.71701	GPAT	29/8/15	13
N	8.52467	GPAT	29/8/15	13
D	1.9586	GPAT	29/8/15	13
N	8.48153	GPAT	29/8/15	13
D	1.63073	GPAT	29/8/15	13
N	8.66272	GPAT	29/8/15	13
D	1.50131	GPAT	29/8/15	13
N	8.42976	GPAT	30/8/15	13
D	1.83803	GPAT	30/8/15	11.9
N	7.86892	GPAT	30/8/15	13
D	1.59753	GPAT	30/8/15	13.2
N	7.61008	GPAT	30/8/15	13
D	1.52955	GPAT	30/8/15	12.1
N	9.0251	GPAT	30/8/15	13
D	1.67057	GPAT	30/8/15	14.1
N	9.76713	GPAT	30/8/15	13
D	0.914835	GPAT	30/8/15	14.1
N	8.60232	GPAT	30/8/15	13
D	1.64186	GPAT	30/8/15	13.8
N	8.05012	GPAT	30/8/15	13
D	1.30861	GPAT	30/8/15	14.4
N	9.12001	GPAT	31/8/15	13
D	2.0794	GPAT	31/8/15	13
N	9.87929	GPAT	31/8/15	13
D	2.01037	GPAT	31/8/15	13
N	9.67222	GPAT	31/8/15	13
D	2.42453	GPAT	31/8/15	13
N	8.87842	GPAT	31/8/15	13
D	1.90683	GPAT	31/8/15	13
N	10.1468	GPAT	31/8/15	13
D	2.18294	GPAT	31/8/15	13
N	9.92244	GPAT	31/8/15	13
D	1.66524	GPAT	31/8/15	13
N	8.78351	GPAT	1/9/2015	13
D	1.88958	GPAT	1/9/2015	13
N	8.61958	GPAT	1/9/2015	13
D	1.81192	GPAT	1/9/2015	13
N	8.89568	GPAT	1/9/2015	13
D	2.01037	GPAT	1/9/2015	13
N	8.14503	GPAT	1/9/2015	13
D	1.78604	GPAT	1/9/2015	13
N	9.43926	GPAT	1/9/2015	13
D	2.28647	GPAT	1/9/2015	13
N	7.86029	GPAT	1/9/2015	13
D	1.48405	GPAT	1/9/2015	13
N	8.86117	GPAT	2/9/2015	13
D	1.96723	GPAT	2/9/2015	13
N	9.86204	GPAT	2/9/2015	13
D	2.08803	GPAT	2/9/2015	13
N	16.6697	GPAT	2/9/2015	13
D	1.51856	GPAT	2/9/2015	13
N	8.3521	GPAT	2/9/2015	13
D	1.93272	GPAT	2/9/2015	13
N	8.11051	GPAT	2/9/2015	13
D	1.7429	GPAT	2/9/2015	13
N	8.36073	GPAT	2/9/2015	13
D	1.72564	GPAT	2/9/2015	13
N	9.47377	GPAT	2/9/2015	13
D	1.64799	GPAT	2/9/2015	13
N	8.42113	GPAT	6/9/2015	13
D	1.90683	GPAT	6/9/2015	13
N	8.10188	GPAT	6/9/2015	13
D	1.57033	GPAT	6/9/2015	13
N	8.87842	GPAT	6/9/2015	13
D	1.63936	GPAT	6/9/2015	13
N	8.0156	GPAT	6/9/2015	13
D	1.73427	GPAT	6/9/2015	13
N	8.92156	GPAT	6/9/2015	13
D	1.70838	GPAT	6/9/2015	13
N	7.71362	GPAT	6/9/2015	13
D	1.24246	GPAT	6/9/2015	13
N	8.61095	GPAT	7/9/2015	13
D	2.04488	GPAT	7/9/2015	13
N	8.93019	GPAT	7/9/2015	13
D	1.69976	GPAT	7/9/2015	13
N	8.45564	GPAT	7/9/2015	13
D	1.65662	GPAT	7/9/2015	13
N	7.57556	GPAT	7/9/2015	13
D	1.24246	GPAT	7/9/2015	13
N	7.27358	GPAT	7/9/2015	13
D	1.47542	GPAT	7/9/2015	13
N	9.03373	GPAT	7/9/2015	13
D	1.82918	GPAT	7/9/2015	13
N	8.67135	GPAT	8/9/2015	13
D	1.7429	GPAT	8/9/2015	13
N	8.74037	GPAT	8/9/2015	13
D	1.99312	GPAT	8/9/2015	13
N	9.26669	GPAT	8/9/2015	13
D	2.13979	GPAT	8/9/2015	13
N	9.89655	GPAT	8/9/2015	13
D	1.99312	GPAT	8/9/2015	13
N	8.23994	GPAT	8/9/2015	13
D	1.90683	GPAT	8/9/2015	13
N	8.89568	GPAT	8/9/2015	13
D	2.05351	GPAT	8/9/2015	13
N	9.15453	GPAT	9/9/2015	13
D	1.57896	GPAT	9/9/2015	13
N	8.20542	GPAT	9/9/2015	13
D	1.31149	GPAT	9/9/2015	13
N	8.63683	GPAT	9/9/2015	13
D	1.77741	GPAT	9/9/2015	13
N	8.73174	GPAT	9/9/2015	13
D	1.78604	GPAT	9/9/2015	13
N	7.42026	GPAT	9/9/2015	13
D	1.57033	GPAT	9/9/2015	13
N	8.67997	GPAT	9/9/2015	13
D	1.76015	GPAT	9/9/2015	13
N	8.39524	GPAT	13/9/2015	13
D	1.81192	GPAT	13/9/2015	13
N	8.55918	GPAT	13/9/2015	13
D	1.60485	GPAT	13/9/2015	13
N	7.60145	GPAT	13/9/2015	13
D	1.50994	GPAT	13/9/2015	13
N	8.90431	GPAT	13/9/2015	13
D	1.73427	GPAT	13/9/2015	13
N	7.24769	GPAT	13/9/2015	13
D	1.44954	GPAT	13/9/2015	13
N	11.4151	GPAT	14/9/2015	13
D	2.43315	GPAT	14/9/2015	13
N	8.65409	GPAT	14/9/2015	13
D	1.71701	GPAT	14/9/2015	13
N	8.32622	GPAT	14/9/2015	13
D	1.54445	GPAT	14/9/2015	13
N	8.99059	GPAT	14/9/2015	13
D	1.09578	GPAT	14/9/2015	13
N	9.27532	GPAT	14/9/2015	13
D	1.78604	GPAT	14/9/2015	13
N	8.77488	GPAT	14/9/2015	13
D	1.78604	GPAT	14/9/2015	13
N	8.37799	GPAT	14/9/2015	13
D	1.60485	GPAT	14/9/2015	13
N	8.86117	GPAT	14/9/2015	13
D	1.84644	GPAT	14/9/2015	13
N	8.52467	GPAT	14/9/2015	13
D	2.26059	GPAT	14/9/2015	13
N	8.33485	GPAT	14/9/2015	13
D	1.66524	GPAT	14/9/2015	13
N	9.95695	GPAT	14/9/2015	13
D	1.76878	GPAT	14/9/2015	13
N	8.4729	GPAT	14/9/2015	13
D	1.65662	GPAT	14/9/2015	13
N	7.88618	GPAT	15/9/2015	13
D	1.36326	GPAT	15/9/2015	13
N	8.63683	GPAT	15/9/2015	13
D	1.83781	GPAT	15/9/2015	13
N	8.749	GPAT	15/9/2015	13
D	1.66524	GPAT	15/9/2015	13
N	8.34347	GPAT	15/9/2015	13
D	1.0095	GPAT	15/9/2015	13
N	8.43838	GPAT	15/9/2015	13
D	2.55395	GPAT	15/9/2015	13
N	9.8189	GPAT	15/9/2015	13
D	1.44091	GPAT	15/9/2015	13
N	8.57644	GPAT	15/9/2015	13
D	1.60485	GPAT	15/9/2015	13
N	8.56781	GPAT	15/9/2015	13
D	1.80329	GPAT	15/9/2015	13
N	8.99059	GPAT	15/9/2015	13
D	2.00174	GPAT	15/9/2015	13
N	8.83528	GPAT	15/9/2015	13
D	2.13117	GPAT	15/9/2015	13
N	8.11914	GPAT	15/9/2015	13
D	1.85506	GPAT	15/9/2015	13
N	8.8094	GPAT	15/9/2015	13
D	1.82918	GPAT	15/9/2015	13
N	8.32622	GPAT	15/9/2015	13
D	1.42365	GPAT	15/9/2015	13
N	8.23131	GPAT	15/9/2015	13
D	1.86369	GPAT	15/9/2015	13
N	8.78351	GPAT	15/9/2015	13
D	1.43228	GPAT	15/9/2015	13
N	8.88705	GPAT	15/9/2015	13
D	2.04488	GPAT	15/9/2015	13
N	8.74037	GPAT	15/9/2015	13
D	2.14842	GPAT	15/9/2015	13
N	8.65409	GPAT	15/9/2015	13
D	1.57896	GPAT	15/9/2015	13
N	8.36073	GPAT	15/9/2015	13
D	2.019	GPAT	15/9/2015	13
N	7.6791	GPAT	12/10/2015	13
D	1.53582	GPAT	12/10/2015	13
N	8.18817	GPAT	12/10/2015	13
D	1.84644	GPAT	12/10/2015	13
N	8.3521	GPAT	12/10/2015	13
D	1.78604	GPAT	12/10/2015	13
N	8.09326	GPAT	12/10/2015	13
D	1.6221	GPAT	12/10/2015	13
N	8.56781	GPAT	12/10/2015	13
D	1.63936	GPAT	12/10/2015	13
N	7.92932	GPAT	12/10/2015	13
D	1.79467	GPAT	12/10/2015	13
N	8.10188	GPAT	12/10/2015	13
D	1.7429	GPAT	12/10/2015	13
N	7.48065	GPAT	12/10/2015	13
D	1.10441	GPAT	12/10/2015	13
N	7.54968	GPAT	12/10/2015	13
D	1.59622	GPAT	12/10/2015	13
N	8.94745	GPAT	12/10/2015	13
D	1.99312	GPAT	12/10/2015	13
N	9.06824	GPAT	13/10/2015	13
D	2.18294	GPAT	13/10/2015	13
N	8.40387	GPAT	13/10/2015	13
D	1.94135	GPAT	13/10/2015	13
N	9.00785	GPAT	13/10/2015	13
D	1.97586	GPAT	13/10/2015	13
N	9.20629	GPAT	13/10/2015	13
D	1.23383	GPAT	13/10/2015	13
N	7.33397	GPAT	13/10/2015	13
D	1.61347	GPAT	13/10/2015	13
N	9.19767	GPAT	13/10/2015	13
D	1.97586	GPAT	13/10/2015	13
N	8.89568	GPAT	20/10/2015	13
D	1.43228	GPAT	20/10/2015	13
N	13.5808	GPAT	20/10/2015	13
D	2.85594	GPAT	20/10/2015	13
N	7.67047	GPAT	20/10/2015	13
D	1.46679	GPAT	20/10/2015	13
N	7.94658	GPAT	20/10/2015	13
D	1.59622	GPAT	20/10/2015	13
N	8.05012	GPAT	20/10/2015	13
D	1.37188	GPAT	20/10/2015	13
N	7.13553	GPAT	20/10/2015	13
D	1.2856	GPAT	20/10/2015	13
N	9.41337	GPAT	20/10/2015	13
D	1.70838	GPAT	20/10/2015	13
N	8.11051	GPAT	21/10/2015	13
D	1.57896	GPAT	21/10/2015	13
N	7.39437	GPAT	21/10/2015	13
D	1.53582	GPAT	21/10/2015	13
N	8.55055	GPAT	21/10/2015	13
D	1.6825	GPAT	21/10/2015	13
N	7.92932	GPAT	21/10/2015	13
D	1.57033	GPAT	21/10/2015	13
N	8.34347	GPAT	21/10/2015	13
D	1.26835	GPAT	21/10/2015	13
N	8.42113	GPAT	21/10/2015	13
D	1.37188	GPAT	21/10/2015	13
N	8.55918	GPAT	25/10/2015	13
D	1.50994	GPAT	25/10/2015	13
N	7.88618	GPAT	25/10/2015	13
D	1.53582	GPAT	25/10/2015	13
N	8.71449	GPAT	25/10/2015	13
D	1.46679	GPAT	25/10/2015	13
N	7.98109	GPAT	25/10/2015	13
D	1.69976	GPAT	25/10/2015	13
N	13.9087	GPAT	25/10/2015	13
D	1.64799	GPAT	25/10/2015	13
N	7.44614	GPAT	25/10/2015	13
D	1.55308	GPAT	25/10/2015	13
N	7.80853	GPAT	25/10/2015	13
D	1.47542	GPAT	25/10/2015	13
N	8.10188	GPAT	25/10/2015	13
D	2.28647	GPAT	25/10/2015	13
N	8.36073	GPAT	25/10/2015	13
D	1.60485	GPAT	25/10/2015	13
N	8.33485	GPAT	25/10/2015	13
D	1.50994	GPAT	25/10/2015	13
N	9.03373	GPAT	25/10/2015	13
D	1.67387	GPAT	25/10/2015	13
N	8.38662	GPAT	25/10/2015	13
D	1.66524	GPAT	25/10/2015	13
N	7.88618	GPAT	27/10/2015	13
D	1.64799	GPAT	27/10/2015	13
N	7.17004	GPAT	27/10/2015	13
D	1.52719	GPAT	27/10/2015	13
N	7.94658	GPAT	27/10/2015	13
D	1.38914	GPAT	27/10/2015	13
N	7.70499	GPAT	27/10/2015	13
D	1.48405	GPAT	27/10/2015	13
N	7.03199	GPAT	27/10/2015	13
D	1.36326	GPAT	27/10/2015	13
N	8.09326	GPAT	27/10/2015	13
D	1.25972	GPAT	27/10/2015	13
N	7.77401	GPAT	27/10/2015	13
D	1.42365	GPAT	27/10/2015	13
N	7.64459	GPAT	27/10/2015	13
D	1.50994	GPAT	27/10/2015	13
N	7.7999	GPAT	28/10/2015	13
D	1.51856	GPAT	28/10/2015	13
N	7.45477	GPAT	28/10/2015	13
D	1.50994	GPAT	28/10/2015	13
N	7.57556	GPAT	28/10/2015	13
D	0.992244	GPAT	28/10/2015	13
N	8.50741	GPAT	28/10/2015	13
D	1.58759	GPAT	28/10/2015	13
N	8.40387	GPAT	28/10/2015	13
D	1.75153	GPAT	28/10/2015	13
N	7.44614	GPAT	28/10/2015	13
D	1.19932	GPAT	28/10/2015	13
N	7.69636	GPAT	28/10/2015	13
D	1.01813	GPAT	28/10/2015	13
N	7.53242	GPAT	28/10/2015	13
D	1.51856	GPAT	28/10/2015	13
N	7.4634	GPAT	28/10/2015	13
D	1.47542	GPAT	28/10/2015	13
N	7.30809	GPAT	28/10/2015	13
D	1.11304	GPAT	28/10/2015	13
N	7.35986	GPAT	29/10/15	13
D	1.36326	GPAT	29/10/15	13
N	7.86029	GPAT	29/10/15	13
D	0.828308	GPAT	29/10/15	13
N	8.60232	GPAT	1/11/2015	13
D	1.67387	GPAT	1/11/2015	13
N	8.05012	GPAT	1/11/2015	13
D	1.52719	GPAT	1/11/2015	13
N	8.28308	GPAT	1/11/2015	13
D	1.6221	GPAT	1/11/2015	13
N	7.70499	GPAT	1/11/2015	13
D	1.6825	GPAT	1/11/2015	13
N	7.53242	GPAT	1/11/2015	13
D	1.57896	GPAT	1/11/2015	13
N	7.50654	GPAT	2/11/2015	13
D	1.52719	GPAT	2/11/2015	13
N	8.33485	GPAT	2/11/2015	13
D	1.71701	GPAT	2/11/2015	13
N	7.16141	GPAT	2/11/2015	13
D	1.52719	GPAT	2/11/2015	13
N	9.18904	GPAT	2/11/2015	13
D	2.06214	GPAT	2/11/2015	13
N	7.74813	GPAT	2/11/2015	13
D	1.38914	GPAT	2/11/2015	13
N	7.73087	GPAT	2/11/2015	13
D	1.44091	GPAT	2/11/2015	13
N	7.58419	GPAT	2/11/2015	13
D	1.47542	GPAT	2/11/2015	13
N	7.81715	GPAT	3/11/2015	13
D	1.50994	GPAT	3/11/2015	13
N	8.49015	GPAT	3/11/2015	13
D	1.43228	GPAT	3/11/2015	13
N	7.96383	GPAT	3/11/2015	13
D	1.66524	GPAT	3/11/2015	13
N	8.72312	GPAT	3/11/2015	13
D	1.92409	GPAT	3/11/2015	13
N	7.89481	GPAT	3/11/2015	13
D	1.48405	GPAT	3/11/2015	13
N	8.16228	GPAT	3/11/2015	13
D	1.4064	GPAT	3/11/2015	13
N	7.87755	GPAT	3/11/2015	13
D	1.57896	GPAT	3/11/2015	13
N	6.98885	GPAT	3/11/2015	13
D	1.346	GPAT	3/11/2015	13
N	7.4634	GPAT	3/11/2015	13
D	1.50994	GPAT	3/11/2015	13
N	7.77401	GPAT	3/11/2015	13
D	1.44954	GPAT	3/11/2015	13
N	9.43063	GPAT	5/11/2015	13
D	1.61347	GPAT	5/11/2015	13
N	7.47203	GPAT	5/11/2015	13
D	1.42365	GPAT	5/11/2015	13
N	7.70499	GPAT	5/11/2015	13
D	1.26835	GPAT	5/11/2015	13
N	7.49791	GPAT	5/11/2015	13
D	1.45817	GPAT	5/11/2015	13
N	8.28308	GPAT	8/11/2015	13
D	1.46679	GPAT	8/11/2015	13
N	7.74813	GPAT	8/11/2015	13
D	1.59622	GPAT	8/11/2015	13
N	7.69636	GPAT	8/11/2015	13
D	1.45817	GPAT	8/11/2015	13
N	8.56781	GPAT	8/11/2015	13
D	1.60485	GPAT	8/11/2015	13
N	8.81803	GPAT	8/11/2015	13
D	1.57033	GPAT	8/11/2015	13
N	8.1364	GPAT	9/11/2015	13
D	1.32012	GPAT	9/11/2015	13
N	8.52467	GPAT	9/11/2015	13
D	1.57896	GPAT	9/11/2015	13
N	7.22181	GPAT	9/11/2015	13
D	1.61347	GPAT	9/11/2015	13
N	7.48065	GPAT	9/11/2015	13
D	1.30286	GPAT	9/11/2015	13
N	7.21318	GPAT	9/11/2015	13
D	0.362385	GPAT	9/11/2015	13
N	7.10101	GPAT	9/11/2015	13
D	1.38051	GPAT	9/11/2015	13
N	9.27532	GPAT	10/11/2015	13
D	1.44954	GPAT	10/11/2015	13
N	7.7999	GPAT	10/11/2015	13
D	1.78604	GPAT	10/11/2015	13
N	8.86979	GPAT	10/11/2015	13
D	1.61347	GPAT	10/11/2015	13
N	7.85167	GPAT	10/11/2015	13
D	1.0699	GPAT	10/11/2015	13
N	7.403	GPAT	11/11/2015	13
D	1.16481	GPAT	11/11/2015	13
N	7.42888	GPAT	11/11/2015	13
D	1.37188	GPAT	11/11/2015	13
N	7.71362	GPAT	11/11/2015	13
D	1.346	GPAT	11/11/2015	13
N	8.68357	GPAT	11/11/2015	12
D	1.6221	GPAT	11/11/2015	13
N	7.99835	GPAT	11/11/2015	13
D	1.71701	GPAT	11/11/2015	13
N	8.05874	GPAT	12/11/2015	13
D	1.2856	GPAT	12/11/2015	13
N	8.0156	GPAT	12/11/2015	13
D	1.76878	GPAT	12/11/2015	13
N	8.11914	GPAT	12/11/2015	13
D	1.51856	GPAT	12/11/2015	13
N	8.11914	GPAT	17/11/2015	13
D	1.70838	GPAT	17/11/2015	13
N	8.20542	GPAT	17/11/2015	13
D	1.08715	GPAT	17/11/2015	13
N	8.23131	GPAT	17/11/2015	13
D	1.50131	GPAT	17/11/2015	13
N	8.15365	GPAT	18/11/2015	13
D	1.58759	GPAT	18/11/2015	13
N	8.42976	GPAT	18/11/2015	13
D	1.43228	GPAT	18/11/2015	13
N	8.59369	GPAT	18/11/2015	13
D	1.31235	GPAT	18/11/2015	13
N	9.24944	GPAT	18/11/2015	13
D	0.664372	GPAT	18/11/2015	13
N	12.4936	GPAT	18/11/2015	13
D	1.15618	GPAT	18/11/2015	13
N	9.70673	GPAT	18/11/2015	13
D	1.51856	GPAT	18/11/2015	13
N	8.20542	GPAT	18/11/2015	13
D	1.17344	GPAT	18/11/2015	13
N	7.23044	GPAT	19/11/2015	13
D	1.30286	GPAT	19/11/2015	13
N	8.18817	GPAT	19/11/2015	13
D	1.42365	GPAT	19/11/2015	13
N	9.19767	GPAT	19/11/2015	13
D	1.69113	GPAT	19/11/2015	13
N	7.10964	GPAT	19/11/2015	13
D	1.2856	GPAT	19/11/2015	13
N	7.78264	GPAT	19/11/2015	13
D	1.41503	GPAT	19/11/2015	13
N	7.37712	GPAT	19/11/2015	13
D	1.21658	GPAT	19/11/2015	13
N	7.74813	GPAT	19/11/2015	13
D	1.33737	GPAT	19/11/2015	13
N	7.93795	GPAT	19/11/2015	13
D	1.38914	GPAT	19/11/2015	13
N	8.33485	GPAT	19/11/2015	13
D	1.70838	GPAT	19/11/2015	13
N	7.39437	GPAT	19/11/2015	13
D	1.41503	GPAT	19/11/2015	13
N	7.92069	GPAT	9/12/2015	13
D	1.59622	GPAT	9/12/2015	13
N	7.98109	GPAT	9/12/2015	13
D	1.65662	GPAT	9/12/2015	13
N	7.98972	GPAT	9/12/2015	13
D	1.33737	GPAT	9/12/2015	13
N	7.63596	GPAT	9/12/2015	13
D	1.51856	GPAT	9/12/2015	13
N	7.01473	GPAT	9/12/2015	13
D	1.57896	GPAT	9/12/2015	13
N	7.54105	GPAT	9/12/2015	13
D	1.346	GPAT	9/12/2015	13
N	7.42026	GPAT	10/12/2015	13
D	1.6825	GPAT	10/12/2015	13
N	7.4634	GPAT	10/12/2015	13
D	1.59622	GPAT	10/12/2015	13
N	7.19592	GPAT	10/12/2015	13
D	1.69976	GPAT	10/12/2015	13
N	7.82578	GPAT	12/1/2016	13
D	1.22521	GPAT	12/1/2016	13
N	8.32622	GPAT	12/1/2016	13
D	1.42365	GPAT	12/1/2016	13
N	8.12777	GPAT	12/1/2016	13
D	1.2856	GPAT	12/1/2016	13
N	8.75763	GPAT	13/12/2015	13
D	1.32874	GPAT	13/12/2015	13
N	8.91294	GPAT	13/12/2015	13
D	1.52719	GPAT	13/12/2015	13
N	8.30033	GPAT	13/12/2015	13
D	1.33737	GPAT	13/12/2015	13
