# Supplementary material for: Glucose-6-phosphate dehydrogenase activity in individuals with and without malaria: Analysis of clinical trial, cross-sectional and case–control data from Bangladesh
Source: PLoS Med. 2021 Apr 23;18(4):e1003576. doi: 10.1371/journal.pmed.1003576 (PMC8064587; doi:10.1371/journal.pmed.1003576)
Supplement: S3 File. Database — (XLS) [file pmed.1003576.s007.xls]

## Sheet: Sheet1
STUDY	ID	G6PD	AGE	SEX	WEIGHT	TEMP	HB	MicroDIAG	PRSTCNT	PER	BTRANS	MHD	MED	ORS	VNG	KRL	Geno	MAL	G6PDUdl	MalPCR	MallRDT
study name	ID	G6PD U/gHb	Age (years)	SEX 1=male, 2 = female	Weight (kg)	Temp (Celsius)	Hb	Microscopy 0=neg 1 = Pf 2=Pv 3=Pf/Pv	parasite count	count per 2000 RBC / 200 WBC	blood transfusion 1= yes, 0= no	Mahidol: 0=neg 1=hemi/homo 2=hetero	Mediter: 0=neg 1=hemi/homo 2=hetero	Orissa: 0=neg 1=hemi/homo 2=hetero	Viang: 0=neg 1=hemi/homo 2=hetero	KaylKer: 0=neg 1=hemi/homo 2=hetero	genotyping 0=not done 1=done 3=hetero male	1=malaria, 0= no malaria	G6PD in U/dL	0=neg 1=Pf 2=Pv 3=mix	0=neg 1=Pf 2=Pv 3=mix
TES	135	11.79	43	1	53	38.3333	11.9	1	24	1	0	0	0	0	0	0	0	1	140.301		1
GPA	2364	6.38	54	1	51	36.1111	16.3	0	0	0	0	0	0	0	0	0	0	0	103.994	0	0
GPA	608	8.9	9	1	23	36.6667	12.4	0	0	0	0	0	0	0	0	0	0	0	110.36	0	0
GPA	1103	6.81	40	1	62	36.1111	16.9	0	0	0	0	0	0	0	0	0	1	0	115.089	0	0
GPA	2440	9.46	31	1	46	36.1667	13.6	0	0	0	0	0	0	0	0	0	0	0	128.656	0	0
TES	117	9.45	21	1	54	36.1111	12.7	2	16	2	0	0	0	0	0	0	0	1	120.015		2
GPA	2501	5.89	19	1	50	36.6667	16.1	0	0	0	0	0	0	0	0	0	0	0	94.829	0	0
GPA	2135	5.66	11	1	22	36.1111	12.1	0	0	0	0	0	0	0	0	0	0	0	68.486	0	0
GPA	623	7.31	10	1	25	36.7778	11.1	0	0	0	0	0	0	0	0	0	0	0	81.141	0	0
GPA	1923	3.87	35	1	47	36.1111	15.8	0	0	0	0	0	0	0	0	0	1	0	61.146	0	0
GPA	2336	5.49	10	1	24	36.1111	12.8	0	0	0	0	0	0	0	0	0	1	0	70.272	0	0
GPA	1928	6.51	26	1	54	36.1111	12.8	0	0	0	0	0	0	0	0	0	0	0	83.328	0	0
GPA	821	6.93	45	1	47	35.5556	13.7	0	0	0	0	0	0	0	0	0	0	0	94.941	0	0
GPA	713	6.66	18	1	48	35.5556	15.6	0	0	0	0	0	0	0	0	0	0	0	103.896	0	0
GPA	1945	6.68	72	1	44	36.6667	13.9	0	0	0	0	0	0	0	0	0	0	0	92.852	0	0
GPA	1835	9.32	23	1	55	36.7778	14.2	0	0	0	0	0	0	0	0	0	0	0	132.344	0	0
TES	137	8.79	18	1	50	38.3333	15.3	2	298	2	0	0	0	0	0	0	0	1	134.487		2
GPA	2030	3.17	50	1	51	36.1111	14.4	0	0	0	0	0	0	1	0	0	1	0	45.648	0	0
GPA	1705	0.03	50	1	49	36.3889	15	0	0	0	0	1	0	0	0	0	1	0	0.45	0	0
GPA	1702	8.14	12	1	23	36.1111	11.8	0	0	0	0	0	0	0	0	0	0	0	96.052	0	0
GPA	913	6.02	13	1	45	36.6667	14.6	0	0	0	0	0	0	0	0	0	0	0	87.892	0	0
GPA	2345	4.1	18	1	53	36.6667	15.5	0	0	0	0	0	0	0	0	0	1	0	63.55	0	0
GPA	2106	7.9	10	1	23	36.1111	14.1	0	0	0	0	0	0	0	0	0	1	0	111.39	0	0
GPA	2731	5.44	46	1	56	36.9444	13.6	0	0	0	0	0	0	0	0	0	0	0	73.984	0	0
GPA	1316	0.3	24	1	55	36.6667	14.9	0	0	0	0	1	0	0	0	0	1	0	4.47	0	0
GPA	1719	5.7	9	1	21	36.6667	12.4	0	0	0	0	0	0	0	0	0	0	0	70.68	0	0
GPA	2338	0.68	64	1	40	36.6667	12.8	0	0	0	0	1	0	0	0	0	1	0	8.704	0	0
TES	67	5.99	18	1	47	37.7778	14.2	1	483	2	0	0	0	0	0	0	0	1	85.058		1
GPA	1540	4.85	33	1	63	36.1111	17.7	0	0	0	0	0	0	0	0	0	1	0	85.845	0	0
TES	8	7.07	40	1	47	34.4444	16	1	214	2	0	0	0	0	0	0	0	1	113.12		1
GPA	2392	0.88	11	1	26	35.7778	13.6	0	0	0	0	1	0	0	0	0	1	0	11.968	0	0
GPA	2504	7.02	19	1	46	36.6667	16.6	0	0	0	0	0	0	0	0	0	0	0	116.532	0	0
GPA	2441	6.35	38	1	57	36.2222	15.7	0	0	0	0	0	0	0	0	0	0	0	99.695	0	0
GPA	1403	7.62	10	1	25	36.6667	14.2	0	0	0	0	0	0	0	0	0	0	0	108.204	0	0
GPA	1008	8.21	9	1	26	36.6667	12.5	0	0	0	0	0	0	0	0	0	0	0	102.625	0	0
GPA	102	9.6	37	1	55	36.6667	14.1	0	0	0	0	0	0	0	0	0	0	0	135.36	0	0
GPA	2712	6.41	12	1	34	36.5	12.8	0	0	0	0	0	0	0	0	0	0	0	82.048	0	0
GPA	2385	5.71	10	1	20	36.3333	13.2	0	0	0	0	0	0	0	0	0	0	0	75.372	0	0
GPA	1926	9.47	32	1	41	36.1111	13.8	0	0	0	0	0	0	0	0	0	0	0	130.686	0	0
TES	58	7.1	20	1	60	37.7778	14.8	1	3	2	0	0	0	0	0	0	0	1	105.08		1
GPA	1322	4.43	16	1	36	36.6667	14.8	0	0	0	0	0	0	0	0	0	1	0	65.564	0	0
TES	151	9.09	20	1	56	37.2222	17.4	1	120	2	0	0	0	0	0	0	0	1	158.166		1
GPA	2394	5.49	14	1	47	36.3333	15.8	0	0	0	0	0	0	0	0	0	0	0	86.742	0	0
GPA	2509	5.93	17	1	53	36.1111	15	0	0	0	0	0	0	0	0	0	0	0	88.95	0	0
GPA	1539	6.58	44	1	60	36.1111	14.3	0	0	0	0	0	0	0	0	0	1	0	94.094	0	0
GPA	1424	7.91	50	1	54	36.6667	12.7	0	0	0	0	0	0	0	0	0	0	0	100.457	0	0
GPA	1908	17.17	25	1	48	36.6667	14.2	0	0	0	0	0	0	0	0	0	0	0	243.814	0	0
GPA	1726	6.63	21	1	55	36.6667	15.8	0	0	0	0	0	0	0	0	0	0	0	104.754	0	0
GPA	2305	0.48	10	1	22	36.3889	13.4	0	0	0	0	1	0	0	0	0	1	0	6.432	0	0
GPA	1121	8.96	17	1	47	36.6667	14.2	0	0	0	0	0	0	0	0	0	0	0	127.232	0	0
GPA	1328	8.72	56	1	56	36.1111	16	0	0	0	0	0	0	0	0	0	0	0	139.52	0	0
GPA	613	8.09	11	1	27	35.5556	13.6	0	0	0	0	0	0	0	0	0	0	0	110.024	0	0
TES	164	6.17	7	1	13	37.7778	12.5	1	29	2	0	0	0	0	0	0	0	1	77.125		1
GPA	413	8.76	35	1	45	35.7222	13	0	0	0	0	0	0	0	0	0	0	0	113.88	0	0
GPA	2145	5.93	28	1	55	36.6667	15.4	0	0	0	0	0	0	0	0	0	0	0	91.322	0	0
GPA	1321	4.24	35	1	65	36.6667	16	0	0	0	0	0	0	0	0	0	1	0	67.84	0	0
GPA	2724	9.25	38	1	48	36.7222	12.5	0	0	0	0	0	0	0	0	0	0	0	115.625	1	0
GPA	1125	1.72	41	1	59	36.6667	15.7	0	0	0	0	1	0	0	0	0	1	0	27.004	0	0
GPA	1106	9.42	21	1	51	36.6667	15.6	0	0	0	0	0	0	0	0	0	0	0	146.952	0	0
GPA	1718	13.06	58	1	60	36.6667	11.8	0	0	0	0	1	0	0	0	0	1	0	154.108	0	0
GPA	2621	7.6	58	1	72	36.6667	13	0	0	0	0	0	0	0	0	0	0	0	98.8	0	0
GPA	1620	10.41	12	1	21	36.1111	10.2	0	0	0	0	0	0	0	0	0	0	1	106.182	1	1
TES	156	6.52	55	1	55	38.8889	11.5	1	561	2	0	0	0	0	0	0	0	1	74.98		1
GPA	1110	8.49	37	1	60	36.1111	13.7	0	0	0	0	0	0	0	0	0	0	0	116.313	0	0
GPA	2243	5.3	9	1	18	36.1111	12.6	0	0	0	0	0	0	0	0	0	0	0	66.78	0	0
GPA	1716	7.26	60	1	42	36.3889	12.9	0	0	0	0	0	0	0	0	0	0	0	93.654	0	0
GPA	1514	8.35	70	1	45	36.1111	11.1	0	0	0	0	0	0	0	0	0	0	0	92.685	0	0
TES	70	8.2	16	1	35	35.5556	12.7	1	45	2	0	0	0	0	0	0	0	1	104.14		1
TES	177	7.36	32	1	60	38.3333	13.6	2	523	2	0	0	0	0	0	0	0	1	100.096		2
GPA	1426	10.66	55	1	54	36.6667	13.1	0	0	0	0	0	0	0	0	0	1	0	139.646	0	0
GPA	2133	8.31	12	1	26	36.6667	11.9	0	0	0	0	0	0	0	0	0	0	0	98.889	0	0
GPA	2709	6.31	12	1	32	36.7778	12	0	0	0	0	0	0	0	0	0	0	0	75.72	0	0
GPA	2031	3.26	44	1	55	35.5556	14.5	0	0	0	0	0	0	0	0	0	1	0	47.27	1	0
TES	24	9.43	42	1	13	37.7778	9.5	1	1100	2	0	0	0	0	0	0	0	1	89.585		1
GPA	221	7.73	26	1	53	36.1111	13.8	0	0	0	0	0	0	0	0	0	0	0	106.674	0	0
GPA	1518	7.77	24	1	50	36.6667	15.1	0	0	0	0	0	0	0	0	0	0	0	117.327	0	0
TES	172	6.38	22	1	59	38.3333	13.5	2	721	2	0	0	0	0	0	0	0	1	86.13		2
GPA	2022	7.48	50	1	63	35.5556	12.8	0	0	0	0	0	0	0	0	0	0	0	95.744	0	0
GPA	2211	6.1	15	1	52	36.6667	13.6	0	0	0	0	0	0	0	0	0	0	0	82.96	0	0
GPA	1111	9.24	40	1	47	36.6667	13.2	0	0	0	0	0	0	0	0	0	1	0	121.968	0	0
GPA	1532	5.48	50	1	57	36.1111	15	0	0	0	0	0	0	0	0	0	1	0	82.2	0	0
GPA	2025	3.98	31	1	72	35.5556	19.3	0	0	0	0	0	0	0	0	0	1	0	76.814	0	0
GPA	2110	4.87	65	1	44	36.1111	13.8	0	0	0	0	0	0	0	0	0	1	0	67.206	0	0
GPA	301	5.4	19	1	47	35.5556	14.8	0	0	0	0	0	0	0	0	0	0	0	79.92	0	0
TES	26	5.95	40	1	41	35.5556	12.7	1	548	2	0	0	0	0	0	0	0	1	75.565		1
TES	41	10.61	7	1	19	38.3333	11	1	286	2	0	0	0	0	0	0	0	1	116.71		1
GPA	2143	0	55	1	63	36.6667	13.7	0	0	0	0	0	0	0	0	0	1	0	0	0	0
GPA	1429	4.9	45	1	57	36.2222	15.2	0	0	0	0	0	0	0	0	0	1	0	74.48	0	0
GPA	1101	14.36	58	1	51	36.1111	8.2	0	0	0	0	0	0	0	0	0	0	0	117.752	0	0
TES	4	12.28	28	1	51	36.6667	9.1	1	181	2	0	0	0	0	0	0	0	1	111.748		1
GPA	2427	5.54	53	1	63	36.6667	13.3	0	0	0	0	0	0	0	0	0	0	0	73.682	0	0
GPA	2376	4.38	13	1	29	36.1111	13.7	0	0	0	0	0	0	0	0	0	1	0	60.006	0	0
GPA	2506	0.49	17	1	49	36.6667	15.7	0	0	0	0	1	0	0	0	0	1	0	7.693	0	0
TES	144	14.04	28	1	50	37.7778	14.4	1	1056	2	0	0	0	0	0	0	0	1	202.176		1
GPA	1604	6.78	45	1	58	36.1111	14.6	0	0	0	0	0	0	0	0	0	0	0	98.988	0	0
TES	14	12.24	17	1	54	35.5556	13.2	1	285	2	0	0	0	0	0	0	0	1	161.568		1
TES	170	6.83	22	1	50	38.8889	15.2	1	280	2	0	0	0	0	0	0	0	1	103.816		1
TES	73	8.09	15	1	52	37.7778	14.3	2	22	2	0	0	0	0	0	0	0	1	115.687		2
GPA	2366	6.36	41	1	55	36.1111	15.9	0	0	0	0	0	0	0	0	0	0	0	101.124	0	0
GPA	2602	7.35	49	1	53	36.6667	12.2	0	0	0	0	0	0	0	0	0	0	0	89.67	0	0
GPA	2816	0.84	15	1	55	35.5556	13.8	0	0	0	0	1	0	0	0	0	1	0	11.592	0	0
GPA	322	8.08	18	1	53	35.5556	13.5	0	0	0	0	0	0	0	0	0	0	0	109.08	0	0
GPA	203	9.64	67	1	42	35.5556	11.6	0	0	0	0	0	0	0	0	0	0	0	111.824	0	0
GPA	2020	4.98	22	1	58	35.5556	15.7	0	0	0	0	0	0	0	0	0	0	0	78.186	0	0
TES	165	5.61	7	1	18	37.7778	12.9	1	455	2	0	0	0	0	0	0	0	1	72.369		1
GPA	518	6.53	8	1	15	36.7778	12.9	0	0	0	0	0	0	0	0	0	0	0	84.237	0	0
GPA	210	10.46	7	1	29	35.8333	11.9	0	0	0	0	0	0	0	0	0	0	0	124.474	0	0
TES	39	11.64	8	1	27	39.5556	12.3	1	95	2	0	0	0	0	0	0	0	1	143.172		1
GPA	1421	1.17	20	1	60	36.1111	16.6	0	0	0	0	1	0	0	0	0	1	0	19.422	0	0
GPA	1916	5.97	41	1	45	36.6667	13	0	0	0	0	0	0	0	0	0	1	0	77.61	0	0
GPA	219	7.16	8	1	20	36.3889	11.8	0	0	0	0	0	0	0	0	0	0	0	84.488	0	0
TES	75	10.15	26	1	55	38.3333	13.7	1	40	1	0	0	0	0	0	0	0	1	139.055		1
GPA	307	7.04	14	1	44	35.8333	14.5	0	0	0	0	0	0	0	0	0	0	0	102.08	0	0
GPA	714	8.25	15	1	40	35	11.1	0	0	0	0	0	0	0	0	0	0	0	91.575	0	0
GPA	2815	0	18	1	51	36.1111	14.8	0	0	0	0	1	0	0	0	0	1	0	0	0	0
GPA	1018	8.55	45	1	52	36.6667	12.2	0	0	0	0	0	0	0	0	0	0	0	104.31	0	0
TES	18	6.88	60	1	52	40.1111	12.4	2	76	2	0	0	0	0	0	0	0	1	85.312		2
GPA	1825	11.36	65	1	45	35.8333	14.5	0	0	0	0	0	0	0	0	0	0	0	164.72	0	0
GPA	1330	0.73	13	1	48	36.6667	13.4	0	0	0	0	1	0	0	0	0	1	0	9.782	0	0
TES	63	6.5	12	1	33	38.3333	14.2	1	52	1	0	0	0	0	0	0	0	1	92.3		1
GPA	607	9.13	10	1	37	35.5556	12.4	0	0	0	0	0	0	0	0	0	0	0	113.212	0	0
GPA	2617	0.76	8	1	27	36.6667	13.5	0	0	0	0	1	0	0	0	0	1	0	10.26	0	0
GPA	2675	0	41	1	55	36.1111	14.1	0	0	0	0	1	0	0	0	0	1	0	0	0	0
GPA	1302	9.77	73	1	40	36.6667	12.8	0	0	0	0	0	0	0	0	0	0	0	125.056	0	0
TES	159	8.56	30	1	64	38.3333	14.5	1	485	2	0	0	0	0	0	0	0	1	124.12		1
GPA	1802	5.05	46	1	46	36.1111	14.6	0	0	0	0	0	0	0	0	0	0	0	73.73	0	0
GPA	1325	11.27	29	1	50	36.6667	14.3	0	0	0	0	0	0	0	0	0	0	0	161.161	0	0
GPA	2115	4.96	17	1	49	36.1111	15.8	0	0	0	0	0	0	0	0	0	0	0	78.368	0	0
GPA	2818	0.71	68	1	79	36.1111	13.8	0	0	0	0	1	0	0	0	0	1	0	9.798	0	0
GPA	805	8.32	8	1	21	36.6667	12.4	0	0	0	0	0	0	0	0	0	1	0	103.168	0	0
TES	104	6.96	5	1	18	37.7778	11.7	2	62	2	0	0	0	0	0	0	0	1	81.432		2
TES	84	10.14	17	1	62	36.6667	12.6	1	12	2	0	0	0	0	0	0	0	1	127.764		1
GPA	1308	6.25	32	1	56	36.1111	15.8	0	0	0	0	0	0	0	0	0	0	0	98.75	0	0
GPA	2395	5.38	11	1	26	35.7778	14.5	0	0	0	0	0	0	0	0	0	1	0	78.01	1	0
GPA	2147	9.07	42	1	62	36.1111	14.3	0	0	0	0	0	0	0	0	0	1	0	129.701	0	0
GPA	1516	8.76	35	1	75	36.6667	15.1	0	0	0	0	0	0	0	0	0	0	0	132.276	0	0
GPA	2513	0.1	17	1	62	36.6667	14.8	0	0	0	0	1	0	0	0	0	1	0	1.48	0	0
GPA	2723	4.75	35	1	50	36.8889	14.6	0	0	0	0	0	0	0	0	0	1	0	69.35	0	0
TES	5	7.55	7	1	17	36.1111	8.9	2	66	2	0	0	0	0	0	0	0	1	67.195		2
GPA	2304	7.23	7	1	17	36.6667	13.1	0	0	0	0	0	0	0	0	0	0	0	94.713	0	0
GPA	1409	5.95	36	1	56	36.1111	14.8	0	0	0	0	0	0	0	0	0	0	0	88.06	0	0
GPA	1524	4.94	38	1	49	36.1111	15	0	0	0	0	0	0	0	0	0	0	0	74.1	0	0
GPA	801	5.71	12	1	30	36.6667	13.5	0	0	0	0	0	0	0	0	0	1	0	77.085	0	0
GPA	1414	0.6	35	1	64	36.1111	15.7	0	0	0	0	1	0	0	0	0	1	0	9.42	0	0
GPA	2104	9.89	18	1	45	36.6667	13.7	0	0	0	0	0	0	0	0	0	0	0	135.493	0	0
GPA	2303	4.13	16	1	50	35.5556	15.4	0	0	0	0	0	0	0	0	0	1	0	63.602	0	0
TES	154	12.43	30	1	52	38.8889	13.1	1	36	2	0	0	0	0	0	0	0	1	162.833		1
GPA	2146	1.1	42	1	48	36.1111	15.9	0	0	0	0	0	0	0	0	0	1	0	17.49	0	0
GPA	615	12.21	9	1	30	36.1111	10.6	0	0	0	0	0	0	0	0	0	0	0	129.426	0	0
GPA	1217	12.7	11	1	38	36.2222	13	0	0	0	0	0	0	0	0	0	0	0	165.1	0	0
GPA	2205	6.14	14	1	46	36.6667	13.8	0	0	0	0	0	0	0	0	0	0	0	84.732	0	0
GPA	2049	5.6	14	1	50	36.1111	11.5	0	0	0	0	0	0	0	0	0	0	0	64.4	0	0
GPA	2017	6.85	12	1	39	36.1111	12.6	0	0	0	0	0	0	0	0	0	1	0	86.31	0	0
GPA	1112	8.59	6	1	16	36.1111	12.1	0	0	0	0	0	0	0	0	0	0	0	103.939	0	0
GPA	1917	4.2	70	1	40	36.7778	11.3	0	0	0	0	0	0	0	0	0	1	0	47.46	0	0
GPA	912	12.39	37	1	50	36.6667	12	0	0	0	0	0	0	0	0	0	0	0	148.68	0	0
GPA	1709	8.34	80	1	44	36.6667	11.3	0	0	0	0	0	0	0	0	0	0	0	94.242	0	0
TES	128	8.82	17	1	50	38.8889	12.4	1	1156	2	0	0	0	0	0	0	0	1	109.368		1
GPA	2512	3.99	20	1	55	36.2222	16	0	0	0	0	0	0	0	0	0	1	0	63.84	0	0
GPA	420	5.85	21	1	47	36.8333	17.4	0	0	0	0	0	0	0	0	0	0	0	101.79	0	0
GPA	2391	5.75	11	1	23	35.7222	13.6	0	0	0	0	0	0	0	0	0	0	0	78.2	2	0
GPA	2131	3.67	34	1	52	36.6667	13.7	0	0	0	0	0	0	0	0	0	1	0	50.279	0	0
GPA	918	11.2	13	1	30	36.1111	13.4	0	0	0	0	0	0	0	0	0	0	0	150.08	0	0
GPA	1909	8.62	20	1	55	37.2222	12.7	0	0	0	0	0	0	0	0	0	1	0	109.474	0	0
GPA	115	9.01	17	1	55	36.1111	13	0	0	0	0	0	0	0	0	0	0	0	117.13	0	0
GPA	213	7.44	9	1	25	35.5556	11.1	0	0	0	0	0	0	0	0	0	0	0	82.584	0	0
GPA	1007	6.65	58	1	43	36.1111	12.7	0	0	0	0	0	0	0	0	0	0	0	84.455	0	0
TES	149	10.72	24	1	58	37.2222	12.4	1	2	2	0	0	0	0	0	0	0	1	132.928		1
GPA	2606	1.18	33	1	53	36.7222	14.5	0	0	0	0	1	0	0	0	0	1	0	17.11	0	0
GPA	2701	7.49	8	1	23	36.7778	12.6	0	0	0	0	0	0	0	0	0	0	0	94.374	1	0
GPA	2679	4.69	72	1	44	36.1111	13.3	0	0	0	0	0	0	0	0	0	1	0	62.377	0	0
TES	9	10.32	6	1	13	38	10.2	2	639	2	0	0	0	0	0	0	0	1	105.264		2
GPA	1930	1.21	27	1	45	36.1111	12.8	0	0	0	0	0	0	1	0	0	1	0	15.488	0	0
GPA	2302	8.43	7	1	16	36.1111	12.1	0	0	0	0	0	0	0	0	0	0	0	102.003	0	0
TES	109	8.3	30	1	45	37.8889	14.9	1	458	2	0	0	0	0	0	0	0	1	123.67		1
TES	180	8.53	14	1	43	37.2222	12.6	3	5	2	0	0	0	0	0	0	0	1	107.478		3
GPA	2129	6.04	11	1	27	36.1111	13.1	0	0	0	0	0	0	0	0	0	1	0	79.124	0	0
GPA	2811	1.34	39	1	70	36.6667	14.8	0	0	0	0	1	0	0	0	0	1	0	19.832	0	0
GPA	810	8.54	35	1	46	36.1111	13.3	0	0	0	0	0	0	0	0	0	0	0	113.582	0	0
GPA	1804	6.33	15	1	35	36.6667	12.6	0	0	0	0	0	0	0	0	0	0	0	79.758	0	0
GPA	122	10.28	11	1	26	35.5556	12.1	0	0	0	0	0	0	0	0	0	1	0	124.388	0	0
GPA	917	12.13	35	1	50	36.6667	12.4	0	0	0	0	0	0	0	0	0	0	0	150.412	0	0
GPA	2408	8.6	57	1	57	36.6667	14.7	0	0	0	0	0	0	0	0	0	1	0	126.42	0	0
TES	134	6.8	42	1	51	38.3333	10.6	1	2	2	0	0	0	0	0	0	0	1	72.08		1
GPA	1416	5.92	62	1	55	36.6667	13.3	0	0	0	0	0	0	0	0	0	1	0	78.736	0	0
GPA	1618	9.15	12	1	28	35.5556	11.6	0	0	0	0	0	0	0	0	0	0	0	106.14	0	0
TES	16	5.68	19	1	48	35.5556	14	1	900	2	0	0	0	0	0	0	0	1	79.52		1
TES	33	9.53	18	1	53	37.2222	13.2	1	8	2	0	0	0	0	0	0	0	1	125.796		1
GPA	2300	5.89	11	1	26	36.1111	13.5	0	0	0	0	0	0	0	0	0	0	0	79.515	0	0
GPA	201	7.39	14	1	43	36.1111	12.5	0	0	0	0	0	0	0	0	0	0	0	92.375	0	0
GPA	1413	5.01	21	1	53	36.1111	16.2	0	0	0	0	0	0	0	0	0	0	0	81.162	0	0
GPA	1541	4.77	32	1	55	36.6667	14.7	0	0	0	0	0	0	0	0	0	1	0	70.119	0	0
GPA	1608	10.12	10	1	29	36.1111	11.7	0	0	0	0	0	0	0	0	0	0	0	118.404	0	0
GPA	818	7.75	52	1	45	36.2778	14.5	0	0	0	0	0	0	0	0	0	0	0	112.375	0	0
GPA	2013	10.61	62	1	39	36.1111	10.4	0	0	0	0	0	0	0	0	0	0	0	110.344	0	0
GPA	1105	8.25	33	1	49	36.3333	14.7	0	0	0	0	0	0	0	0	0	1	0	121.275	0	0
GPA	1823	0.02	25	1	43	36.1111	15.4	0	0	0	0	1	0	0	0	0	1	0	0.308	0	0
TES	147	10.54	25	1	46	38.3333	14.3	1	19	2	0	0	0	0	0	0	0	1	150.722		1
GPA	312	12.93	51	1	42	35.5556	12.3	0	0	0	0	0	0	0	0	0	0	0	159.039	0	0
TES	121	6.59	30	1	49	38.3333	14.3	1	696	2	0	0	0	0	0	0	0	1	94.237		1
TES	47	6.82	22	1	54	38.3333	14.4	1	10	2	0	0	0	0	0	0	0	1	98.208		1
GPA	2622	0.05	78	1	42	36.1111	13.9	0	0	0	0	1	0	0	0	0	1	0	0.695	0	0
TES	167	7.55	30	1	55	37.2222	13.5	2	12	2	0	0	0	0	0	0	0	1	101.925		2
GPA	2118	8.5	11	1	32	36.6667	12.8	0	0	0	0	0	0	0	0	0	0	0	108.8	0	0
GPA	1324	6.1	26	1	53	36.1111	15.9	0	0	0	0	0	0	0	0	0	0	0	96.99	0	0
GPA	2393	4.13	38	1	41	36.1111	15.7	0	0	0	0	0	0	0	0	0	1	0	64.841	0	0
GPA	707	5.06	42	1	45	35.6111	13.6	0	0	0	0	0	0	0	0	0	0	0	68.816	0	0
GPA	510	8.51	13	1	50	36.1111	13.9	0	0	0	0	0	0	0	0	0	0	0	118.289	0	0
GPA	1327	9.49	12	1	44	36.1111	13.7	0	0	0	0	0	0	0	0	0	0	0	130.013	0	0
TES	34	7.49	22	1	64	37.2222	11.6	1	22	2	0	0	0	0	0	0	0	1	86.884		1
GPA	2505	6.97	20	1	50	36.6667	16	0	0	0	0	0	0	0	0	0	0	0	111.52	0	0
GPA	1405	7.42	47	1	47	36.1111	15.6	0	0	0	0	0	0	0	0	0	0	0	115.752	0	0
GPA	2618	9.35	40	1	50	36.2222	12.9	0	0	0	0	0	0	0	0	0	0	0	120.615	0	0
GPA	215	6.11	53	1	46	35.9444	12.4	0	0	0	0	0	0	0	0	0	1	0	75.764	0	0
GPA	1404	12.08	43	1	66	36.1111	12.8	0	0	0	0	0	0	0	0	0	0	0	154.624	0	0
GPA	2005	8.69	60	1	42	35.5556	13.3	0	0	0	0	0	0	0	0	0	0	0	115.577	0	0
GPA	2655	5.76	28	1	53	36.6667	14.2	0	0	0	0	0	0	0	0	0	0	0	81.792	0	0
GPA	218	9.29	10	1	20	36.3333	11	0	0	0	0	0	0	0	0	0	0	0	102.19	0	0
TES	11	5.05	30	1	43	38.2222	15.5	1	172	2	0	0	0	0	0	0	0	1	78.275		1
GPA	506	6.03	11	1	50	36.7778	13.7	0	0	0	0	0	0	0	0	0	0	0	82.611	0	0
GPA	2503	7.89	14	1	52	36.1111	13.6	0	0	0	0	0	0	0	0	0	0	0	107.304	0	0
GPA	2805	5.66	9	1	25	36.1111	13.5	0	0	0	0	0	0	0	0	0	0	0	76.41	0	0
GPA	2399	0.61	13	1	35	36.3333	14	0	0	0	0	1	0	0	0	0	1	0	8.54	0	0
GPA	404	7.49	39	1	47	36.1111	15.1	0	0	0	0	0	0	0	0	0	0	0	113.099	0	0
TES	46	8.03	18	1	47	36.6667	13.4	2	15	2	0	0	0	0	0	0	0	1	107.602		2
TES	132	0.7	18	1	55	37.2222	14.5	3	68	2	0	0	0	0	0	0	0	1	10.15		3
GPA	2048	7.44	26	1	55	36.1111	13.5	0	0	0	0	0	0	0	0	0	0	0	100.44	0	0
GPA	1401	7.12	38	1	49	36.1111	13.8	0	0	0	0	0	0	0	0	0	0	0	98.256	0	0
TES	22	8.48	9	1	20	37.2222	11.8	1	89	1	0	0	0	0	0	0	0	1	100.064		1
GPA	906	8.39	71	1	46	36.1111	15.7	0	0	0	0	0	0	0	0	0	0	0	131.723	0	0
TES	80	10.04	23	1	63	36.1111	13	2	2	2	0	0	0	0	0	0	0	1	130.52		2
TES	126	9.06	17	1	39	40.1667	12.1	2	623	2	0	0	0	0	0	0	0	1	109.626		2
GPA	2003	4.6	65	1	41	35.5556	10.8	0	0	0	0	0	0	0	0	0	1	0	49.68	0	0
GPA	2119	3.76	7	1	17	36.1111	12	0	0	0	0	0	0	0	0	0	1	0	45.12	0	0
TES	29	4.71	17	1	42	35	18.6	2	35	2	0	0	0	0	0	0	0	1	87.606		2
GPA	603	7.88	10	1	22	36.1111	12	0	0	0	0	0	0	0	0	0	0	0	94.56	0	0
GPA	2140	6.2	32	1	55	36.1111	13	0	0	0	0	0	0	0	0	0	0	0	80.6	0	0
GPA	2386	4.7	11	1	24	36.1111	13.9	0	0	0	0	0	0	0	0	0	1	0	65.33	0	0
GPA	1313	1.16	68	1	42	35.5556	14.7	0	0	0	0	0	0	0	0	0	1	0	17.052	0	0
GPA	415	10.89	5	1	15	35.7222	11.6	0	0	0	0	0	0	0	0	0	0	0	126.324	0	0
GPA	2042	5.47	12	1	44	36.1111	13.2	0	0	0	0	0	0	0	0	0	0	0	72.204	0	0
TES	105	9.29	11	1	21	36.6667	8	2	55	2	0	0	0	0	0	0	0	1	74.32		2
GPA	402	9.57	10	1	20	35.5556	12.4	0	0	0	0	0	0	0	0	0	0	0	118.668	0	0
GPA	1606	6.28	10	1	27	36.6667	11.7	0	0	0	0	0	0	0	0	0	0	0	73.476	0	0
GPA	2322	7.61	35	1	55	36.1111	15.3	0	0	0	0	0	0	0	0	0	0	0	116.433	0	0
GPA	2321	6.67	60	1	40	35	13.5	0	0	0	0	0	0	0	0	0	0	0	90.045	0	0
GPA	602	8.82	13	1	34	36.2222	12.8	0	0	0	0	0	0	0	0	0	0	0	112.896	0	0
GPA	2233	4.69	15	1	52	36.6667	14.7	0	0	0	0	0	0	0	0	0	1	0	68.943	0	0
GPA	2801	0.48	16	1	52	35.5556	15.7	0	0	0	0	1	0	0	0	0	1	0	7.536	0	0
GPA	605	12.09	5	1	13	36.6667	12.5	0	0	0	0	0	0	0	0	0	0	0	151.125	0	0
GPA	2624	10.67	45	1	55	36.1111	12.3	0	0	0	0	0	0	0	0	0	0	0	131.241	0	0
TES	64	4.62	21	1	60	38.8889	14.1	1	303	2	0	0	0	0	0	0	0	1	65.142		1
GPA	2733	0.19	9	1	24	36.6667	12.4	0	0	0	0	1	0	0	0	0	1	0	2.356	2	0
GPA	2451	3.05	33	1	45	36.1111	15.3	0	0	0	0	0	0	0	0	0	1	0	46.665	0	0
GPA	1420	6.52	48	1	55	36.1111	14.7	0	0	0	0	0	0	0	0	0	0	0	95.844	0	0
GPA	2721	4.97	33	1	64	36.9444	14.3	0	0	0	0	0	0	0	0	0	0	0	71.071	3	0
GPA	407	7.36	10	1	28	36.1111	13.4	0	0	0	0	0	0	0	0	0	0	0	98.624	0	0
GPA	103	9.54	7	1	20	36.6667	10.8	0	0	0	0	0	0	0	0	0	0	0	103.032	0	0
TES	96	6.71	66	1	19	38.8889	11.2	1	46	1	0	0	0	0	0	0	0	1	75.152		1
GPA	2516	8.7	26	1	44	36.6667	12.9	0	0	0	0	0	0	0	0	0	0	0	112.23	2	0
GPA	2152	10.47	38	1	45	36.6667	13.1	0	0	0	0	0	0	0	0	0	0	0	137.157	0	0
GPA	101	6.4	45	1	51	36.1111	16.6	0	0	0	0	0	0	0	0	0	1	0	106.24	0	0
GPA	212	10.89	31	1	43	35.6111	11.7	0	0	0	0	0	0	0	0	0	0	0	127.413	0	0
TES	166	8.24	16	1	38	37.7778	13.2	2	18	2	0	0	0	0	0	0	0	1	108.768		2
GPA	2353	7.52	8	1	21	36.6667	12.1	0	0	0	0	0	0	0	0	0	0	1	90.992	3	3
TES	143	9.9	66	1	19	38.3333	12.1	2	350	2	0	0	0	0	0	0	0	1	119.79		2
GPA	1303	5.65	17	1	47	36.1111	13.4	0	0	0	0	0	0	0	0	0	0	0	75.71	0	0
GPA	1319	7.87	21	1	49	36.6667	14.8	0	0	0	0	0	0	0	0	0	0	0	116.476	0	0
GPA	2422	10.15	62	1	59	36.6667	12.7	0	0	0	0	0	0	0	0	0	0	0	128.905	0	0
GPA	1912	5.31	76	1	48	36.6667	11.7	0	0	0	0	0	0	0	0	0	0	0	62.127	0	0
GPA	105	0.02	20	1	59	36.1111	11.1	1	217	2	0	1	0	0	0	0	1	1	0.222	1	1
GPA	901	7.95	10	1	25	36.1111	12.7	0	0	0	0	0	0	0	0	0	0	0	100.965	0	0
GPA	1607	7.11	10	1	31	36.6667	12.5	0	0	0	0	0	0	0	0	0	0	0	88.875	0	0
GPA	802	8.22	9	1	27	36.7222	13.1	0	0	0	0	0	0	0	0	0	1	0	107.682	0	0
GPA	2803	2.86	17	1	46	36.1111	17.1	0	0	0	0	0	0	0	0	0	1	0	48.906	0	0
GPA	1412	8.93	40	1	59	36.1111	14.5	0	0	0	0	0	0	0	0	0	0	0	129.485	0	0
GPA	2343	9.15	48	1	40	36.1111	12.1	0	0	0	0	0	0	0	0	0	1	0	110.715	0	0
GPA	2153	5.75	45	1	67	36.6667	15.4	0	0	0	0	0	0	0	0	0	0	0	88.55	0	0
GPA	1418	10.8	20	1	52	36.7778	13.4	0	0	0	0	0	0	0	0	0	0	0	144.72	0	0
TES	153	5.68	26	1	48	38.8889	13.8	1	1386	2	0	0	0	0	0	0	0	1	78.384		1
GPA	1304	0.72	12	1	25	36.6667	12.4	0	0	0	0	1	0	0	0	0	1	0	8.928	0	0
GPA	2704	13.91	13	1	39	36.7222	11.1	0	0	0	0	0	0	0	0	0	1	0	154.401	0	0
TES	50	10.3	19	1	54	36.1111	12.2	1	58	2	0	0	0	0	0	0	0	1	125.66		1
GPA	2050	7.43	46	1	75	36.1111	15.8	0	0	0	0	0	0	0	0	0	0	0	117.394	0	0
GPA	2436	6.94	50	1	54	36.2222	12.8	0	0	0	0	0	0	0	0	0	0	0	88.832	0	0
TES	35	4.3	38	1	51	38.2222	14.5	1	500	2	0	0	0	0	0	0	0	1	62.35		1
TES	181	5.08	18	1	45	37.7778	12.8	2	35	2	0	0	0	0	0	0	0	1	65.024		2
GPA	2009	9.54	35	1	46	36.1111	13.4	0	0	0	0	0	0	0	0	0	0	0	127.836	0	0
GPA	1410	8.98	34	1	57	36.7778	13.3	0	0	0	0	0	0	0	0	0	0	0	119.434	0	0
GPA	2008	6.53	14	1	44	36.2778	12.5	0	0	0	0	0	0	0	0	0	0	0	81.625	0	0
GPA	1510	0.59	29	1	49	36.1111	12.9	0	0	0	0	1	0	0	0	0	1	0	7.611	0	0
GPA	2047	2.19	45	1	58	36.1111	15.6	0	0	0	0	0	0	0	0	0	1	0	34.164	0	0
GPA	1950	7.94	27	1	52	36.1111	12.5	0	0	0	0	0	0	0	0	0	1	0	99.25	0	0
GPA	2444	6.62	20	1	46	36.1111	14.7	0	0	0	0	0	0	0	0	0	0	0	97.314	0	0
TES	52	7.82	9	1	28	37.7778	13.3	1	2	2	0	0	0	0	0	0	0	1	104.006		1
TES	42	5.9	24	1	53	38.3333	16.5	1	11	2	0	0	0	0	0	0	0	1	97.35		1
TES	141	6.2	22	1	50	38.8889	14.3	1	2	2	0	0	0	0	0	0	0	1	88.66		1
GPA	2015	6.71	13	1	40	35	14.4	0	0	0	0	0	0	0	0	0	0	0	96.624	0	0
GPA	1723	5.25	48	1	50	36.6667	13.2	0	0	0	0	0	0	0	0	0	0	0	69.3	0	0
GPA	2398	0.3	13	1	23	35.6667	12.3	0	0	0	0	1	0	0	0	0	1	0	3.69	0	0
TES	91	9.3	18	1	50	36.6667	13.7	1	55	1	0	0	0	0	0	0	0	1	127.41		1
TES	148	7.81	60	1	52	38.3333	13.1	1	307	2	0	0	0	0	0	0	0	1	102.311		1
TES	51	8.62	28	1	57	39	13.1	2	14	2	0	0	0	0	0	0	0	1	112.922		2
TES	122	7.6	26	1	46	37.7778	15.3	3	63	2	0	0	0	0	0	0	0	1	116.28		3
TES	150	10.51	25	1	46	38.8889	11.8	1	403	2	0	0	0	0	0	0	0	1	124.018		1
GPA	1520	5.28	24	1	56	36.6667	16.8	0	0	0	0	0	0	0	0	0	1	0	88.704	0	0
TES	62	5.57	34	1	69	38.3333	17.3	1	64	2	0	0	0	0	0	0	0	1	96.361		1
GPA	1320	7.03	6	1	14	36.6667	13.6	0	0	0	0	0	0	0	0	0	0	0	95.608	0	0
GPA	204	8.63	26	1	60	35.6667	13.5	0	0	0	0	0	0	0	0	0	1	0	116.505	0	0
TES	131	8.41	30	1	63	38.3333	14.4	1	47	1	0	0	0	0	0	0	0	1	121.104		1
TES	95	10.68	26	1	49	37.2222	11.5	1	54	1	0	0	0	0	0	0	0	1	122.82		1
GPA	2149	5.55	51	1	58	36.6667	13.6	0	0	0	0	0	0	0	0	0	0	0	75.48	0	0
GPA	2370	5.99	23	1	50	36.1111	15	0	0	0	0	0	0	0	0	0	0	0	89.85	0	0
GPA	920	5.75	22	1	57	36.1111	16.1	0	0	0	0	0	0	0	0	0	0	0	92.575	0	0
GPA	2301	6.16	6	1	19	36.1111	13.4	0	0	0	0	0	0	0	0	0	0	0	82.544	0	0
TES	129	12.74	27	1	61	38.3333	11.8	2	52	2	0	0	0	0	0	0	0	1	150.332		2
TES	15	7.48	13	1	46	36.6667	13	2	237	2	0	0	0	0	0	0	0	1	97.24		2
TES	101	7.11	13	1	35	37.2222	10.7	2	210	2	0	0	0	0	0	0	0	1	76.077		2
GPA	2443	5.11	21	1	51	36.1111	14.3	0	0	0	0	0	0	0	0	0	0	0	73.073	2	0
TES	155	6.49	19	1	50	37.2222	13.7	2	2	2	0	0	0	0	0	0	0	1	88.913		2
TES	174	6.73	19	1	51	37.7778	12.9	2	10	2	0	0	0	0	0	0	0	1	86.817		2
TES	102	7.33	34	1	53	36.6667	14.9	2	10	2	0	0	0	0	0	0	0	1	109.217		2
TES	142	3.96	25	1	50	38.8889	16	1	230	2	0	0	0	0	0	0	0	1	63.36		1
GPA	2127	2.07	28	1	63	36.6667	15.9	0	0	0	0	0	0	0	0	1	1	0	32.913	0	0
GPA	2341	7.56	66	1	51	36.1111	11.4	0	0	0	0	0	0	0	0	0	1	0	86.184	0	0
TES	100	11.86	13	1	7	37.2222	7.8	2	89	2	0	0	0	0	0	0	0	1	92.508		2
TES	53	7.82	25	1	44	36.1111	12.3	1	523	2	0	0	0	0	0	0	0	1	96.186		1
GPA	1922	7.04	75	1	51	36.8333	13.9	0	0	0	0	1	0	0	0	0	1	0	97.856	0	0
GPA	2139	3.33	32	1	69	36.6667	15.5	0	0	0	0	0	0	0	0	0	1	0	51.615	0	0
GPA	1609	9.93	11	1	30	36.1111	13.4	0	0	0	0	0	0	0	0	0	0	0	133.062	0	0
GPA	419	0.53	66	1	45	36.2778	15.2	0	0	0	0	1	0	0	0	0	1	0	8.056	0	0
GPA	408	7.26	55	1	45	36.1111	14	0	0	0	0	0	0	0	0	0	1	0	101.64	0	0
GPA	2515	5.61	12	1	30	36.2778	13.2	0	0	0	0	0	0	0	0	0	1	0	74.052	0	0
GPA	2678	0.47	13	1	53	36.1111	12.2	0	0	0	0	1	0	0	0	0	1	0	5.734	0	0
TES	94	14.05	23	1	54	37.2222	14.5	1	786	2	0	0	0	0	0	0	0	1	203.725		1
GPA	2802	0	16	1	43	36.6667	15.8	0	0	0	0	1	0	0	0	0	1	0	0	0	0
GPA	2673	5.46	30	1	50	36.1111	16	0	0	0	0	0	0	0	0	0	0	0	87.36	0	0
GPA	406	10.04	6	1	14	35.5556	11.7	0	0	0	0	0	0	0	0	0	0	0	117.468	0	0
GPA	2651	6.7	52	1	56	36.1111	12.9	0	0	0	0	0	0	0	0	0	0	0	86.43	0	0
TES	57	17.87	28	1	50	37.7778	10.9	1	28	2	0	0	0	0	0	0	0	1	194.783		1
GPA	202	13.8	76	1	51	35	11.8	0	0	0	0	0	0	0	0	0	0	0	162.84	0	0
TES	20	6.26	14	1	40	37.7778	13.4	1	155	2	0	0	0	0	0	0	0	1	83.884		1
GPA	2507	4.27	21	1	50	36.6667	18.3	0	0	0	0	0	0	0	0	0	1	0	78.141	0	0
GPA	612	8.47	10	1	27	36.1111	13.7	0	0	0	0	0	0	0	0	0	0	0	116.039	0	0
TES	54	6.91	33	1	65	38.8889	12.4	2	97	2	0	0	0	0	0	0	0	1	85.684		2
GPA	1318	10.22	36	1	51	36.6667	15.1	0	0	0	0	0	0	0	0	0	1	0	154.322	0	0
GPA	1213	7.3	10	1	26	36.1111	12.5	0	0	0	0	0	0	0	0	0	0	0	91.25	0	0
GPA	2620	15.31	60	1	52	36.1111	7.1	0	0	0	0	0	0	0	0	0	1	0	108.701	0	0
TES	60	7.45	24	1	50	37.7778	14	1	72	2	0	0	0	0	0	0	0	1	104.3		1
GPA	1812	6.08	34	1	56	36.1111	16.8	0	0	0	0	0	0	0	0	0	0	0	102.144	0	0
TES	25	10.73	27	1	50	37.7778	12.7	1	580	2	0	0	0	0	0	0	0	1	136.271		1
GPA	2727	3.79	30	1	40	36.7222	14.9	0	0	0	0	0	0	0	0	0	1	0	56.471	0	0
TES	72	6.62	25	1	47	39.0556	10.7	1	320	2	0	0	0	0	0	0	0	1	70.834		1
GPA	1611	8.59	49	1	45	36.1111	13.3	0	0	0	0	0	0	0	0	0	0	0	114.247	0	0
TES	99	11.7	11	1	19	35.5556	11.1	1	2	2	0	0	0	0	0	0	0	1	129.87		1
GPA	1317	11.16	69	1	42	36.1111	13.8	0	0	0	0	0	0	0	0	0	0	0	154.008	0	0
GPA	1120	4.54	15	1	55	36.6667	14.3	0	0	0	0	0	0	0	0	0	1	0	64.922	0	0
TES	69	9.22	54	1	13	37.7778	10.2	2	120	2	0	0	0	0	0	0	0	1	94.044		2
GPA	2028	7.37	26	1	56	36.1111	13.7	0	0	0	0	0	0	0	0	0	0	0	100.969	0	0
GPA	2711	4.94	13	1	29	36.6667	13	0	0	0	0	0	0	0	0	0	0	0	64.22	0	0
GPA	804	9.89	12	1	26	36.6667	12.2	0	0	0	0	0	0	0	0	0	0	0	120.658	0	0
GPA	2656	8.61	34	1	57	36.1111	16.4	0	0	0	0	0	0	0	0	0	1	0	141.204	0	0
TES	118	8.91	32	1	50	38.3333	12.4	1	14	2	0	0	0	0	0	0	0	1	110.484		1
GPA	1610	7.39	11	1	35	36.6667	13.3	0	0	0	0	0	0	0	0	0	1	0	98.287	0	0
TES	108	9.54	28	1	44	37.2222	15.4	1	50	2	0	0	0	0	0	0	0	1	146.916		1
TES	92	14.35	13	1	8	38.8889	9.9	1	743	2	0	0	0	0	0	0	0	1	142.065		1
GPA	1936	8.49	24	1	56	36.6667	14.7	0	0	0	0	0	0	0	0	0	0	0	124.803	0	0
GPA	508	7.96	11	1	30	36.7778	12.1	0	0	0	0	0	0	0	0	0	0	0	96.316	0	0
GPA	921	9.65	52	1	58	36.1111	12	0	0	0	0	0	0	0	0	0	0	0	115.8	2	0
GPA	2382	0	10	1	20	35.5556	13.1	0	0	0	0	1	0	0	0	0	1	0	0	2	0
GPA	1312	7.24	50	1	54	36.1111	15.4	0	0	0	0	0	0	0	0	0	0	0	111.496	0	0
GPA	2807	0.48	16	1	56	36.1111	16.2	0	0	0	0	1	0	0	0	0	1	0	7.776	0	0
GPA	1315	11.63	34	1	55	36.6667	16	0	0	0	0	0	0	0	0	0	0	0	186.08	0	0
GPA	1329	5.41	30	1	50	36.1111	15.4	0	0	0	0	0	0	0	0	0	0	0	83.314	0	0
GPA	1003	5.89	68	1	48	36.1111	13.2	0	0	0	0	0	0	0	0	0	0	0	77.748	0	0
GPA	316	7.13	16	1	46	36.1111	12.1	0	0	0	0	0	0	0	0	0	0	0	86.273	0	0
GPA	1107	6.46	45	1	50	36.1111	14.4	0	0	0	0	0	0	0	0	0	0	0	93.024	0	0
GPA	611	8.17	11	1	29	36.6667	12.3	0	0	0	0	0	0	0	0	0	0	0	100.491	0	0
GPA	1024	6.35	35	1	59	36.1111	14.8	0	0	0	0	0	0	0	0	0	0	0	93.98	0	0
GPA	2663	5.82	52	1	57	36.6667	13.9	0	0	0	0	0	0	0	0	0	0	0	80.898	0	0
GPA	2676	7.58	12	1	50	36.1111	15	0	0	0	0	0	0	0	0	0	0	0	113.7	0	0
TES	146	7.49	16	1	44	38.3333	11.4	2	46	2	0	0	0	0	0	0	0	1	85.386		2
TES	49	5.12	12	1	34	37.7778	14.3	1	13	2	0	0	0	0	0	0	0	1	73.216		1
TES	163	4.03	28	1	52	38.8889	14.2	1	691	2	0	0	0	0	0	0	0	1	57.226		1
GPA	2004	7.64	14	1	44	36.1111	13.8	0	0	0	0	0	0	0	0	0	0	0	105.432	0	0
GPA	520	0.06	36	1	62	35.5556	13.8	0	0	0	0	1	0	0	0	0	1	0	0.828	0	0
TES	125	10.48	16	1	41	37.8889	12.5	1	276	2	0	0	0	0	0	0	0	1	131		1
GPA	2508	4.26	21	1	47	36.6667	18	0	0	0	0	0	0	0	0	0	1	0	76.68	0	0
GPA	1417	7.88	41	1	56	36.6667	14.2	0	0	0	0	0	0	0	0	0	0	0	111.896	0	0
GPA	1222	5.5	21	1	48	36.1667	14.3	0	0	0	0	0	0	0	0	0	1	0	78.65	0	0
GPA	1946	15.61	67	1	42	36.1111	5.7	0	0	0	0	0	0	0	0	0	0	0	88.977	0	0
GPA	1415	4.99	38	1	43	36.1111	15.6	0	0	0	0	0	0	0	0	0	0	0	77.844	0	0
GPA	803	7.32	10	1	21	36.6667	11.7	0	0	0	0	0	0	0	0	0	0	0	85.644	0	0
GPA	1026	9.89	12	1	32	37.2222	12.3	0	0	0	0	0	0	0	0	0	0	0	121.647	0	0
GPA	1538	10.44	38	1	69	36.6667	15.1	0	0	0	0	0	0	0	0	0	0	0	157.644	0	0
GPA	2502	5.96	19	1	54	36.3889	14.4	0	0	0	0	0	0	0	0	0	0	0	85.824	0	0
GPA	2510	5.32	15	1	40	36.3889	13.8	0	0	0	0	0	0	0	0	0	1	0	73.416	0	0
GPA	1613	9.67	58	1	50	35.6111	13.5	0	0	0	0	0	0	0	0	0	0	0	130.545	1	0
GPA	2040	4.97	50	1	62	35.5556	16.7	0	0	0	0	0	0	0	0	0	0	0	82.999	0	0
GPA	1521	4.44	40	1	54	36.6667	15.3	0	0	0	0	0	0	0	0	0	1	0	67.932	0	0
GPA	1419	6.27	52	1	58	36.1111	13.6	0	0	0	0	0	0	0	0	0	0	0	85.272	0	0
GPA	1834	7.42	20	1	47	36.6667	15.3	0	0	0	0	0	0	0	0	0	0	0	113.526	0	0
GPA	1119	7.86	47	1	48	36.1111	15.9	0	0	0	0	0	0	0	0	0	0	0	124.974	0	0
GPA	1506	8.24	50	1	44	36.1111	14.7	0	0	0	0	0	0	0	0	0	0	0	121.128	0	0
GPA	2340	6.18	9	1	25	36.2222	14	0	0	0	0	0	0	0	0	0	0	0	86.52	0	0
GPA	320	13.19	35	1	46	36.1111	11.3	0	0	0	0	0	0	0	0	0	0	0	149.047	0	0
GPA	2708	11.45	14	1	35	36.7778	10.7	0	0	0	0	0	0	0	0	0	0	0	122.515	1	0
TES	98	20.41	24	1	63	39.4444	14.2	1	2	2	0	0	0	0	0	0	0	1	289.822		1
GPA	1528	14.81	68	1	59	36.6667	12.5	0	0	0	0	0	0	0	0	0	0	0	185.125	0	0
GPA	421	6.9	19	1	38	36.2778	15.7	0	0	0	0	0	0	0	0	0	0	0	108.33	0	0
GPA	2344	9.11	67	1	58	36.1111	13.2	0	0	0	0	0	0	0	0	0	0	0	120.252	0	0
GPA	2683	2.5	65	1	57	36.1667	13.2	0	0	0	0	0	0	0	0	0	1	0	33	0	0
TES	176	14.02	2	1	10	37.7778	9.8	2	649	2	0	0	0	0	0	0	0	1	137.396		2
GPA	1314	5.19	70	1	50	35.5556	19.1	0	0	0	0	0	0	0	0	0	0	0	99.129	0	0
TES	175	6.93	35	1	58	38.3333	11.6	2	456	2	0	0	0	0	0	0	0	1	80.388		2
TES	23	5.95	23	1	48	37.7778	14.2	1	385	2	0	0	0	0	0	0	0	1	84.49		1
GPA	1220	7.85	32	1	49	36.8333	13.2	0	0	0	0	0	0	0	0	0	1	0	103.62	0	0
GPA	1301	0.64	71	1	47	36.1111	11.3	0	0	0	0	1	0	0	0	0	1	0	7.232	0	0
GPA	2445	5.16	33	1	54	36.2778	13.4	0	0	0	0	0	0	0	0	0	1	0	69.144	0	0
GPA	1822	5.92	15	1	43	36.6667	14.1	0	0	0	0	0	0	0	0	0	0	0	83.472	0	0
TES	27	4.5	22	1	47	37.2222	15.1	1	300	2	0	0	0	0	0	0	0	1	67.95		1
GPA	1211	11.72	42	1	59	36.6667	13.7	0	0	0	0	0	0	0	0	0	0	0	160.564	0	0
GPA	1937	8.06	26	1	57	36.5	14.2	0	0	0	0	0	0	0	0	0	0	0	114.452	0	0
GPA	2226	7.51	7	1	11	36.1111	11.8	0	0	0	0	0	0	0	0	0	0	0	88.618	0	0
GPA	319	5.51	19	1	45	35.2222	15.3	0	0	0	0	0	0	0	0	0	0	0	84.303	0	0
TES	17	8.23	55	1	45	38.3333	15.5	1	178	2	0	0	0	0	0	0	0	1	127.565		1
GPA	515	4.78	35	1	50	36.1667	16	0	0	0	0	0	0	0	0	0	1	0	76.48	0	0
GPA	2222	4.9	32	1	58	36.6667	14.5	0	0	0	0	0	0	0	0	0	1	0	71.05	0	0
GPA	1938	1.23	24	1	53	36.6667	17.1	0	0	0	0	0	0	0	0	0	1	0	21.033	0	0
GPA	2707	8.43	14	1	38	36.7778	12.7	0	0	0	0	0	0	0	0	0	0	0	107.061	0	0
GPA	1537	9.85	45	1	70	36.1111	13.8	0	0	0	0	0	0	0	0	0	0	0	135.93	0	0
GPA	2633	3.61	63	1	50	36.6667	11.7	0	0	0	0	0	0	0	0	0	1	0	42.237	0	0
GPA	2339	7.33	37	1	45	36.6667	13.8	0	0	0	0	0	0	0	0	0	0	0	101.154	2	0
TES	2	7.48	14	1	48	37.3889	14.1	1	88	2	0	0	0	0	0	0	0	1	105.468		1
GPA	2401	8.29	16	1	45	36.6667	12.2	0	0	0	0	0	0	0	0	0	0	1	101.138	1	1
GPA	2234	5.23	12	1	35	36.1111	13.5	0	0	0	0	0	0	0	0	0	1	0	70.605	0	0
TES	74	7.61	35	1	71	38.3333	15.9	1	25	2	0	0	0	0	0	0	0	1	120.999		1
TES	21	5.53	18	1	59	37.7778	13.5	1	36	2	0	0	0	0	0	0	0	1	74.655		1
GPA	2615	1.27	43	1	52	36.7222	13.5	0	0	0	0	1	0	0	0	0	1	0	17.145	0	0
GPA	2396	12.93	14	1	45	35.7778	13.7	0	0	0	0	0	0	0	0	0	0	0	177.141	0	0
GPA	2039	7.59	13	1	38	36.1111	11.5	0	0	0	0	0	0	0	0	0	0	0	87.285	0	0
GPA	116	10.82	57	1	52	35	14	0	0	0	0	0	0	0	0	0	0	0	151.48	0	0
GPA	208	7.67	10	1	21	36.3889	12.5	0	0	0	0	0	0	0	0	0	0	0	95.875	0	0
TES	7	5.1	13	1	49	37.7778	15.5	1	456	2	0	0	0	0	0	0	0	1	79.05		1
GPA	1430	0.41	52	1	48	36.1111	13.6	0	0	0	0	1	0	0	0	0	1	0	5.576	0	0
GPA	1818	4.5	37	1	70	36.1111	16.1	0	0	0	0	0	0	0	0	0	1	0	72.45	0	0
TES	37	5.01	22	1	53	36.3333	20.8	1	4	2	0	0	0	0	0	0	0	1	104.208		1
GPA	2682	0.38	14	1	54	36.4444	14.2	0	0	0	0	1	0	0	0	0	1	0	5.396	0	0
GPA	1118	12.12	57	1	55	36.6667	13.2	0	0	0	0	0	0	0	0	0	0	0	159.984	0	0
TES	130	11.93	11	1	28	36.1111	12.1	1	35	1	0	0	0	0	0	0	0	1	144.353		1
TES	79	13.02	4	1	10	38.3333	13.3	1	233	2	0	0	0	0	0	0	0	1	173.166		1
GPA	1914	9.14	37	1	47	36.5556	14.8	0	0	0	0	0	0	0	0	0	0	0	135.272	0	0
GPA	1932	2.21	45	1	43	36.1111	13.7	0	0	0	0	0	0	0	0	0	1	0	30.277	0	0
GPA	916	11.65	77	1	48	36.3333	12.8	0	0	0	0	0	0	0	0	0	0	0	149.12	0	0
GPA	1710	7.59	70	1	41	36.6667	11.3	0	0	0	0	0	0	0	0	0	0	0	85.767	0	0
GPA	2001	4.55	12	1	34	35.5556	12.5	0	0	0	0	0	0	0	0	0	1	0	56.875	0	0
TES	171	10.1	1	1	8	37.7778	8.9	2	13	2	0	0	0	0	0	0	0	1	89.89		2
GPA	207	8.82	10	1	25	35.8333	11.1	0	0	0	0	0	0	0	0	0	0	0	97.902	0	0
GPA	324	12.28	19	1	55	36.3889	10.7	0	0	0	0	0	0	0	0	0	0	0	131.396	0	0
GPA	2244	6.72	58	1	57	36.6667	13.2	0	0	0	0	0	0	0	0	0	1	0	88.704	0	0
GPA	315	6.93	46	1	45	36.1111	13.3	0	0	0	0	0	0	0	0	0	0	0	92.169	0	0
GPA	1102	11.69	58	1	70	36.1111	15	0	0	0	0	0	0	0	0	0	0	0	175.35	0	0
GPA	1306	8.25	6	1	19	36.6667	12.5	0	0	0	0	0	0	0	0	0	0	0	103.125	0	0
TES	123	8.99	35	1	45	38.8889	13.8	1	1163	2	0	0	0	0	0	0	0	1	124.062		1
GPA	610	12.29	8	1	31	36.1111	12.9	0	0	0	0	0	0	0	0	0	0	0	158.541	0	0
GPA	2664	5.71	32	1	60	36.1111	16.8	0	0	0	0	0	0	0	0	0	0	0	95.928	0	0
TES	152	7.68	25	1	49	38.3333	12.4	1	316	2	0	0	0	0	0	0	0	1	95.232		1
GPA	2107	5.06	8	1	18	36.1111	13.5	0	0	0	0	0	0	0	0	0	0	0	68.31	0	0
TES	158	7.5	8	1	25	38.3333	10.6	1	1230	2	0	0	0	0	0	0	0	1	79.5		1
TES	133	9.61	45	1	54	38.3333	10.8	2	44	2	0	0	0	0	0	0	0	1	103.788		2
TES	116	6.22	29	1	48	37.7778	14.4	1	121	2	0	0	0	0	0	0	0	1	89.568		1
GPA	915	10.24	9	1	20	36.1111	11.3	0	0	0	0	0	0	0	0	0	0	0	115.712	0	0
TES	161	6.09	15	1	55	37.2222	14.2	1	196	2	0	0	0	0	0	0	0	1	86.478		1
GPA	2128	5.19	11	1	19	36.1111	14.3	0	0	0	0	0	0	0	0	0	0	0	74.217	0	0
TES	48	9.12	19	1	46	36.6667	14.9	1	11	2	0	0	0	0	0	0	0	1	135.888		1
TES	12	9.07	20	1	45	35.5556	11.6	1	42	1	0	0	0	0	0	0	0	1	105.212		1
TES	1	7.4	30	1	55	35.5556	14.8	1	33	1	0	0	0	0	0	0	0	1	109.52		1
GPA	1808	7.81	22	1	68	36.1111	15.3	0	0	0	0	0	0	0	0	0	0	0	119.493	0	0
GPA	1925	6.39	68	1	42	36.1111	13.2	0	0	0	0	0	0	0	0	0	0	0	84.348	0	0
GPA	2348	6.39	32	1	45	36.7778	13.4	0	0	0	0	0	0	0	0	0	0	0	85.626	0	0
GPA	922	10.24	53	1	40	36.6667	13.6	0	0	0	0	0	0	0	0	0	0	0	139.264	1	0
GPA	1623	8.1	11	1	25	36.6667	11.2	0	0	0	0	0	0	0	0	0	0	0	90.72	0	0
GPA	2006	0.66	75	1	38	35.5556	11	0	0	0	0	1	0	0	0	0	1	0	7.26	0	0
GPA	2352	3.58	22	1	48	36.1111	14.4	0	0	0	0	0	0	0	0	0	1	0	51.552	0	0
GPA	1511	4.65	12	1	32	36.1111	13	0	0	0	0	0	0	0	0	0	1	0	60.45	0	0
GPA	2514	0	17	1	47	36.6667	16.1	0	0	0	0	0	0	0	0	0	1	0	0	0	0
GPA	1826	7.14	24	1	55	35	14.3	0	0	0	0	0	0	0	0	0	0	0	102.102	0	0
TES	173	12.21	14	1	42	38.3333	11.4	1	1536	2	0	0	0	0	0	0	0	1	139.194		1
TES	3	8.9	10	1	32	38.8889	11	1	931	2	0	0	0	0	0	0	0	1	97.9		1
GPA	705	5.3	52	1	60	35.5556	13.7	0	0	0	0	0	0	0	0	0	0	0	72.61	0	0
GPA	2103	3.48	8	1	16	36.1111	13.7	0	0	0	0	0	0	0	0	0	1	0	47.676	0	0
GPA	2201	4.03	18	1	72	36.6667	13.5	0	0	0	0	0	0	0	0	0	1	0	54.405	0	0
TES	89	6.64	18	1	49	37.7778	15	2	86	2	0	0	0	0	0	0	0	1	99.6		2
GPA	1801	4.18	55	1	45	36.6667	14	0	0	0	0	0	0	0	0	0	1	0	58.52	0	0
GPA	2623	4.52	35	1	55	36.1111	14	0	0	0	0	0	0	0	0	0	1	0	63.28	0	0
GPA	414	3.72	15	1	48	36.1111	14.9	0	0	0	0	0	0	0	0	0	1	0	55.428	1	0
GPA	1507	0.31	70	1	39	36.1111	12.9	0	0	0	0	1	0	0	0	0	1	0	3.999	0	0
GPA	107	9.03	15	1	28	36.6667	9.8	0	0	0	0	0	0	0	0	0	0	0	88.494	0	0
TES	78	5.57	30	1	55	37.7778	14.8	1	772	2	0	0	0	0	0	0	0	1	82.436		1
GPA	1830	6.87	20	1	50	36.6667	15.2	0	0	0	0	0	0	0	0	0	1	0	104.424	0	0
TES	178	6.88	30	1	52	38.8889	13.7	2	63	2	0	0	0	0	0	0	0	1	94.256		2
GPA	1821	8.82	22	1	60	36.6667	13.9	0	0	0	0	0	0	0	0	0	0	0	122.598	0	0
GPA	2349	5.26	29	1	42	36.4444	14.5	0	0	0	0	0	0	0	0	0	0	0	76.27	0	0
GPA	2402	6.34	20	1	54	36.7778	16	0	0	0	0	0	0	0	0	0	0	0	101.44	2	0
TES	13	10	10	1	23	38	10.3	1	450	2	0	0	0	0	0	0	0	1	103		1
GPA	1326	1.53	32	1	76	36.1111	13.5	0	0	0	0	1	0	0	0	0	1	0	20.655	1	0
TES	68	6.09	32	1	43	37.7778	14.6	1	2	2	0	0	0	0	0	0	0	1	88.914		1
GPA	2235	5.22	15	1	46	36.6667	14	0	0	0	0	0	0	0	0	0	0	0	73.08	0	0
GPA	220	1.2	40	1	42	36.3889	11.2	0	0	0	0	1	0	0	0	0	1	0	13.44	0	0
TES	83	10.27	45	1	50	36.6667	10.2	1	11	2	0	0	0	0	0	0	0	1	104.754		1
GPA	217	9.48	8	1	19	36.1111	11	0	0	0	0	0	0	0	0	0	0	0	104.28	0	0
GPA	2604	8.34	32	1	62	36.7778	14.4	0	0	0	0	0	0	0	0	0	1	0	120.096	0	0
GPA	914	9.5	45	1	50	36.1111	12.2	0	0	0	0	0	0	0	0	0	1	0	115.9	0	0
GPA	2421	3.54	38	1	51	36.6667	15.7	0	0	0	0	0	0	0	0	0	1	0	55.578	0	0
GPA	1927	6.79	60	1	47	36.6667	14.1	0	0	0	0	0	0	0	0	0	0	0	95.739	0	0
TES	86	9.67	30	1	49	37.7778	12.1	1	438	2	0	0	0	0	0	0	0	1	117.007		1
TES	6	8.7	11	1	37	38.3333	10.4	2	44	2	0	0	0	0	0	0	0	1	90.48		2
GPA	2725	9.76	60	1	50	36.8889	11.5	0	0	0	0	0	0	0	0	0	0	0	112.24	2	0
GPA	2710	7.85	11	1	31	36.7222	12.3	0	0	0	0	0	0	0	0	0	1	0	96.555	0	0
TES	76	7.68	10	1	25	38.3333	14.6	1	22	2	0	0	0	0	0	0	0	1	112.128		1
TES	115	10.79	7	1	20	39.0556	8.5	3	230	1	0	0	0	0	0	0	0	1	91.715		3
GPA	2680	0.21	27	1	57	36.7778	14.7	0	0	0	0	1	0	0	0	0	1	0	3.087	0	0
GPA	2397	6.84	14	1	34	35.7222	12.8	0	0	0	0	0	0	0	0	0	1	0	87.552	0	0
GPA	2373	2.83	12	1	26	35.7778	11.9	0	0	0	0	0	0	0	0	0	1	0	33.677	0	0
GPA	2726	4.65	50	1	50	36.7778	14.8	0	0	0	0	0	0	0	0	0	1	0	68.82	0	0
GPA	1526	6.4	30	1	50	36.6667	15.1	0	0	0	0	0	0	0	0	0	0	0	96.64	0	0
GPA	2662	7.93	35	1	70	36.8333	13.5	0	0	0	0	0	0	0	0	0	1	0	107.055	0	0
GPA	2720	8.07	11	1	30	36.6667	12.6	0	0	0	0	0	0	0	0	0	0	0	101.682	1	0
GPA	2439	0	44	1	50	35.7778	13.6	0	0	0	0	1	0	0	0	0	1	0	0	0	0
GPA	2810	9.45	32	1	74	35.5556	13	0	0	0	0	0	0	0	0	0	1	0	122.85	0	0
GPA	2114	0.27	16	1	61	36.6667	15	0	0	0	0	0	0	1	0	0	1	0	4.05	0	0
GPA	509	5.93	11	2	32	36.6667	11.4	0	0	0	0	0	0	0	0	0	0	0	67.602	0	0
TES	111	6.32	30	2	45	35.8333	10.4	1	2	2	0	0	0	0	0	0	0	1	65.728		1
TES	19	9.02	12	2	28	35.5556	12	1	41	2	0	0	0	0	0	0	0	1	108.24		1
GPA	2154	6.33	30	2	49	36.2222	13.2	0	0	0	0	0	0	0	0	0	0	0	83.556	0	0
GPA	323	0.03	25	2	39	35	12.4	0	0	0	0	1	0	0	0	0	1	0	0.372	0	0
GPA	502	7	38	2	41	35.1667	13.6	0	0	0	0	0	0	0	0	0	0	0	95.2	0	0
GPA	1016	7.53	50	2	38	36.1111	12.8	0	0	0	0	0	0	0	0	0	0	0	96.384	0	0
GPA	1017	0.28	35	2	50	36.6667	14.6	0	0	0	0	0	0	0	0	0	1	0	4.088	0	0
GPA	2715	5.72	23	2	52	36.7222	13.2	0	0	0	0	0	0	0	0	0	0	0	75.504	0	0
GPA	2024	4.19	45	2	40	36.1111	13.9	0	0	0	0	0	0	1	0	0	1	0	58.241	0	0
GPA	2224	6.83	11	2	26	36.1111	13.8	0	0	0	0	0	0	0	0	0	0	0	94.254	0	0
GPA	2207	7.35	30	2	42	36.6667	13	0	0	0	0	0	0	0	0	0	0	0	95.55	0	0
GPA	1721	5.68	19	2	45	36.3333	14.7	0	0	0	0	0	0	0	0	0	0	0	83.496	0	0
GPA	2134	7.09	40	2	46	36.1111	13.2	0	0	0	0	0	0	0	0	0	1	0	93.588	0	0
GPA	2317	6.59	35	2	58	36.6667	15.1	0	0	0	0	0	0	0	0	0	0	0	99.509	0	0
GPA	2371	3.58	11	2	26	36.6667	11.1	0	0	0	0	0	0	0	0	0	1	0	39.738	0	0
GPA	1501	9.64	40	2	68	36.6667	12.6	0	0	0	0	0	0	0	0	0	0	0	121.464	0	0
GPA	2333	5.54	35	2	45	36.6667	13.9	0	0	0	0	0	0	0	0	0	0	0	77.006	0	0
GPA	2379	7.12	38	2	35	35.5556	12.1	0	0	0	0	0	0	0	0	0	0	0	86.152	0	0
GPA	1307	8.47	32	2	39	36.1111	12.4	0	0	0	0	0	0	0	0	0	0	0	105.028	0	0
GPA	2356	6.88	12	2	29	36.2778	13.6	0	0	0	0	0	0	0	0	0	1	0	93.568	0	0
GPA	2007	6.62	66	2	37	35.5556	12.7	0	0	0	0	0	0	0	0	0	0	0	84.074	0	0
GPA	2209	6.72	24	2	41	36.2222	12.7	0	0	0	0	0	0	0	0	0	0	0	85.344	0	0
GPA	2101	10.14	22	2	41	36.6667	13.6	0	0	0	0	0	0	0	0	0	0	0	137.904	0	0
GPA	1931	0.28	25	2	59	36.1111	13.3	0	0	0	0	0	0	0	0	0	1	0	3.724	0	0
GPA	2437	11.54	40	2	65	36.1111	9.2	0	0	0	0	0	0	0	0	0	0	0	106.168	0	0
GPA	206	9.21	22	2	55	35.7222	12.8	0	0	0	0	0	0	0	0	0	0	0	117.888	0	0
GPA	2351	3.26	37	2	55	36.2778	14.5	0	0	0	0	0	0	0	0	0	1	0	47.27	0	0
GPA	314	7.8	41	2	46	36.1111	11.3	0	0	0	0	0	0	0	0	0	0	0	88.14	0	0
GPA	2658	0.01	45	2	74	36.6667	11.3	0	0	0	0	1	0	0	0	0	1	0	0.113	0	0
GPA	1803	6.66	57	2	47	36.1111	11.6	0	0	0	0	0	0	0	0	0	0	0	77.256	0	0
GPA	2640	3.66	52	2	51	36.2222	11.5	0	0	0	0	2	0	0	0	0	1	0	42.09	0	0
GPA	1939	7.41	55	2	43	36.6667	12.6	0	0	0	0	0	0	0	0	0	0	0	93.366	0	0
GPA	2732	8.4	38	2	51	36.8333	12.9	0	0	0	0	0	0	0	0	0	0	0	108.36	0	0
GPA	2714	8.71	11	2	28	36.7778	12.6	0	0	0	0	0	0	0	0	0	0	0	109.746	2	0
GPA	2426	7.93	22	2	39	36.2778	13.3	0	0	0	0	0	0	0	0	0	0	0	105.469	0	0
GPA	2237	4.66	25	2	51	36.6667	12.9	0	0	0	0	0	0	0	0	0	1	0	60.114	0	0
GPA	2033	8.85	25	2	49	35.5556	12.7	0	0	0	0	0	0	0	0	0	0	0	112.395	0	0
GPA	723	6.6	50	2	39	36.2778	12.8	0	0	0	0	0	0	0	0	0	0	0	84.48	0	0
GPA	2138	7.3	10	2	27.01	36.1111	13.8	0	0	0	0	0	0	0	0	0	0	0	100.74	0	0
GPA	2215	6.32	12	2	35	35.8333	13.3	0	0	0	0	0	0	0	0	0	0	0	84.056	0	0
GPA	815	6.43	32	2	49	35.5556	13.7	0	0	0	0	0	0	0	0	0	0	0	88.091	0	0
TES	85	16.18	7	2	17	36	7.5	1	12	2	0	0	0	0	0	0	0	1	121.35		1
GPA	822	7.63	35	2	48	36.6667	13.9	0	0	0	0	0	0	0	0	0	0	0	106.057	0	0
GPA	1113	6.28	55	2	47	36.1111	12.8	0	0	0	0	0	0	0	0	0	0	0	80.384	0	0
GPA	1522	7.11	65	2	48	36.6667	13.8	0	0	0	0	0	0	0	0	0	0	0	98.118	0	0
GPA	1114	4.75	33	2	78	36.6667	12	0	0	0	0	0	0	0	0	0	1	0	57	0	0
GPA	123	4.12	32	2	62	36.6667	12.6	0	0	0	0	0	0	0	0	0	1	0	51.912	0	0
GPA	310	6.74	52	2	39	36.1111	12.5	0	0	0	0	0	0	0	0	0	0	0	84.25	0	0
GPA	1807	7.3	23	2	50	36.2778	12.4	0	0	0	0	0	0	0	0	0	0	0	90.52	0	0
GPA	1621	8.92	23	2	43	35.5556	12	0	0	0	0	0	0	0	0	0	0	0	107.04	0	0
GPA	704	9.4	35	2	42	36.1111	13.5	0	0	0	0	0	0	0	0	0	0	0	126.9	0	0
GPA	1512	7.39	35	2	49	36.1111	11.8	0	0	0	0	0	0	0	0	0	0	0	87.202	0	0
GPA	2125	9.16	30	2	36	36.1111	10.3	0	0	0	0	0	0	0	0	0	0	0	94.348	0	0
GPA	2821	7.41	30	2	50	35.5556	12.3	0	0	0	0	0	0	0	0	0	0	0	91.143	0	0
GPA	2326	9.56	48	2	40	36.3333	12.3	0	0	0	0	0	0	0	0	0	0	0	117.588	0	0
GPA	2654	5.02	27	2	57	36.1111	13	0	0	0	0	0	0	0	0	0	0	0	65.26	0	0
GPA	1109	6.12	33	2	46	36.1111	12.5	0	0	0	0	2	0	0	0	0	1	0	76.5	0	0
GPA	216	0.78	10	2	30	36.1111	12.3	0	0	0	0	1	0	0	0	0	1	0	9.594	0	0
GPA	2702	8.79	13	2	34	36.7778	12.4	0	0	0	0	0	0	0	0	0	0	0	108.996	0	0
GPA	624	5.16	30	2	58	36.1111	14.6	0	0	0	0	0	0	0	0	0	0	0	75.336	0	0
GPA	2347	5.86	22	2	42	36.6667	12	0	0	0	0	0	0	0	0	0	0	0	70.32	0	0
GPA	417	7.47	49	2	40	35.7222	13.6	0	0	0	0	0	0	0	0	0	0	0	101.592	0	0
TES	127	10.37	11	2	35	37.2222	9.7	2	2	2	0	0	0	0	0	0	0	1	100.589		2
GPA	2354	6.41	10	2	24	36.1111	14.3	0	0	0	0	0	0	0	0	0	0	0	91.663	2	0
GPA	1104	5.28	33	2	40	36.6667	13.3	0	0	0	0	0	0	0	0	0	0	0	70.224	0	0
GPA	2634	6.17	27	2	45	36.2778	14	0	0	0	0	0	0	0	0	0	0	0	86.38	0	0
GPA	1941	6.59	21	2	40	36.6667	12	0	0	0	0	0	0	0	0	0	0	0	79.08	0	0
GPA	2240	6.37	28	2	62	36.6667	13.9	0	0	0	0	0	0	0	0	0	0	0	88.543	0	0
GPA	719	4.86	17	2	38	35.5556	12.3	0	0	0	0	0	0	0	0	0	1	0	59.778	0	0
GPA	111	7.9	9	2	21	36.3333	11.8	0	0	0	0	0	0	0	0	0	0	0	93.22	0	0
GPA	2601	5.19	52	2	43	36.1111	14	0	0	0	0	0	0	0	0	0	0	0	72.66	0	0
GPA	318	11.66	19	2	40	35.5556	13.2	1	16	2	0	0	0	0	0	0	0	1	153.912	3	1
GPA	2659	3.85	25	2	45	36.2778	11.9	0	0	0	0	2	0	0	0	0	1	0	45.815	0	0
GPA	910	17.9	61	2	51	36.1111	10.5	0	0	0	0	0	0	0	0	0	0	0	187.95	0	0
TES	112	9.55	6	2	15	38.8889	10.2	3	1352	2	0	0	0	0	0	0	0	1	97.41		3
GPA	416	6	30	2	50	36.7222	11.3	0	0	0	0	0	0	0	0	0	0	0	67.8	0	0
GPA	2637	3.11	33	2	50	36.2778	13.4	0	0	0	0	2	0	0	0	0	1	0	41.674	1	0
GPA	2390	4.18	21	2	46	35.7778	13.7	0	0	0	0	0	0	0	0	0	1	0	57.266	0	0
TES	140	5.38	5	2	13	38.3333	9.9	1	68	1	0	0	0	0	0	0	0	1	53.262		1
GPA	1504	7.11	42	2	44	36.1111	13.2	0	0	0	0	2	0	0	0	0	1	0	93.852	0	0
GPA	2671	7.08	25	2	50	36.6667	12.9	0	0	0	0	0	0	0	0	0	0	0	91.332	0	0
TES	169	12.5	15	2	45	37.7778	11.2	2	355	2	0	0	0	0	0	0	0	1	140		2
GPA	1948	7.43	38	2	46	36.6667	12	0	0	0	0	0	0	0	0	0	0	0	89.16	0	0
GPA	2414	6.59	30	2	37	37.2222	11.9	0	0	0	0	0	0	0	0	0	0	0	78.421	0	0
GPA	225	9.09	37	2	50	36.6667	12.6	0	0	0	0	0	0	0	0	0	0	0	114.534	0	0
GPA	2430	10.02	60	2	44	35	13	0	0	0	0	0	0	0	0	0	0	0	130.26	0	0
GPA	2657	8.69	68	2	46	36.1111	12.9	0	0	0	0	0	0	0	0	0	0	0	112.101	0	0
GPA	2026	9.73	26	2	40	35.5556	13.3	0	0	0	0	0	0	0	0	0	0	0	129.409	0	0
GPA	2431	7.68	73	2	33	37.2222	12.4	0	0	0	0	0	0	0	0	0	0	0	95.232	0	0
GPA	825	7.15	45	2	36	36.1111	13.9	0	0	0	0	0	0	0	0	0	0	0	99.385	0	0
GPA	2141	5.51	35	2	68	36.7222	14.9	0	0	0	0	0	0	0	0	0	0	0	82.099	0	0
GPA	819	6.47	45	2	45	36.1111	12.8	0	0	0	0	0	0	0	0	0	0	0	82.816	0	0
GPA	2381	4.01	13	2	38	36.1111	14.7	0	0	0	0	0	0	0	0	0	1	0	58.947	0	0
GPA	721	6.98	42	2	36	35.5556	11	0	0	0	0	0	0	0	0	0	0	0	76.78	0	0
GPA	814	9.32	46	2	52	36.1111	13.5	0	0	0	0	0	0	0	0	0	0	0	125.82	0	0
GPA	410	3.21	12	2	19	36.6667	12.7	0	0	0	0	0	0	0	0	0	1	0	40.767	0	0
GPA	2357	0.27	38	2	41	36.1111	14.3	0	0	0	0	2	0	0	0	0	1	0	3.861	0	0
GPA	2113	6.83	15	2	44	36.1111	13	0	0	0	0	0	0	0	0	0	0	0	88.79	0	0
GPA	1810	9.7	23	2	53	36.3889	12.9	0	0	0	0	0	0	0	0	0	0	0	125.13	0	0
TES	106	8.29	6	2	17	36.6667	9.9	2	2	2	0	0	0	0	0	0	0	1	82.071		2
GPA	305	7.53	25	2	39	36.3333	12.6	0	0	0	0	0	0	0	0	0	0	0	94.878	0	0
GPA	306	5.81	36	2	42	36.9444	9.7	0	0	0	0	0	0	0	0	0	0	0	56.357	0	0
GPA	2406	9.55	30	2	45	36.1111	9.6	0	0	0	0	0	0	0	0	0	0	0	91.68	0	0
TES	107	11.31	42	2	15	39.3889	11.4	3	205	1	0	0	0	0	0	0	0	1	128.934		3
GPA	2130	6.46	30	2	66	36.6667	11.9	0	0	0	0	0	0	0	0	0	0	0	76.874	0	0
GPA	1805	7.67	24	2	49	36.6667	13	0	0	0	0	0	0	0	0	0	0	0	99.71	0	0
GPA	1427	5.36	24	2	57	36.6667	12.4	0	0	0	0	0	0	0	0	0	0	0	66.464	0	0
GPA	2681	4.98	66	2	43	36.1111	10	0	0	0	0	0	0	0	0	0	0	0	49.8	0	0
GPA	2412	5.13	64	2	39	36.6667	12.3	0	0	0	0	0	0	0	0	0	0	0	63.099	0	0
GPA	1001	7.51	75	2	48	36.1111	13.3	0	0	0	0	0	0	0	0	0	0	0	99.883	0	0
TES	43	9.12	8	2	20	36.6667	10.6	3	6	2	0	0	0	0	0	0	0	1	96.672		3
GPA	2629	6.72	22	2	43	36.1111	12.4	0	0	0	0	0	0	0	0	0	1	0	83.328	0	0
GPA	1204	1.33	46	2	47	36.1111	13.2	0	0	0	0	1	0	0	0	0	1	0	17.556	0	0
GPA	2411	3.4	35	2	46	36.3333	12.9	0	0	0	0	0	0	0	0	0	1	0	43.86	0	0
GPA	124	7.19	26	2	48	36.1111	13.1	0	0	0	0	0	0	0	0	0	0	0	94.189	0	0
GPA	1009	7.41	39	2	49	36.1111	13.2	0	0	0	0	0	0	0	0	0	0	0	97.812	0	0
GPA	1935	5.85	65	2	30	36.1111	11.6	0	0	0	0	0	0	0	0	0	0	0	67.86	0	0
GPA	806	12.24	70	2	45	35.5556	12.4	0	0	0	0	0	0	0	0	0	0	0	151.776	0	0
GPA	2432	8.64	65	2	40	36.3333	11.9	0	0	0	0	0	0	0	0	0	0	0	102.816	0	0
GPA	525	10.59	14	2	40	35.5556	13	0	0	0	0	0	0	0	0	0	0	0	137.67	0	0
GPA	2041	6.11	29	2	34	36.1111	13.2	0	0	0	0	0	0	0	0	0	0	0	80.652	0	0
GPA	1919	6.7	24	2	54	36.7778	11	0	0	0	0	0	0	0	0	0	0	0	73.7	0	0
GPA	1902	7.76		2	42	36.6667	12.2	0	0	0	0	0	0	0	0	0	0	0	94.672	0	0
GPA	1025	0.66	40	2	48	36.1111	13.3	0	0	0	0	0	0	0	0	0	1	0	8.778	0	0
GPA	2612	1.31	32	2	40	36.2222	14.3	0	0	0	0	2	0	0	0	0	1	0	18.733	0	0
GPA	2823	2.04	39	2	60	35.5556	12.6	0	0	0	0	0	0	0	0	0	1	0	25.704	0	0
GPA	617	7.16	34	2	54	36.1111	10.5	0	0	0	0	0	0	0	0	0	0	0	75.18	0	0
GPA	2342	5.07	27	2	55	36.6667	14.3	0	0	0	0	2	0	0	0	0	1	0	72.501	0	0
GPA	2428	6.6	43	2	38	36.1111	12.7	0	0	0	0	0	0	0	0	0	0	0	83.82	0	0
GPA	2325	8.02	25	2	45	36.3333	13.4	0	0	0	0	0	0	0	0	0	0	0	107.468	0	0
GPA	2150	8.29	29	2	38	36.2778	14.2	0	0	0	0	0	0	0	0	0	0	0	117.718	0	0
GPA	718	9.13	37	2	45	36.8333	10.8	0	0	0	0	0	0	0	0	0	1	0	98.604	0	0
GPA	2639	13.64	54	2	52	36.6667	13.3	0	0	0	0	0	0	0	0	0	0	0	181.412	0	0
GPA	1612	11.43	36	2	48	35.5556	12.2	0	0	0	0	0	0	0	0	0	0	0	139.446	0	0
GPA	620	11.28	27	2	60	35	11.1	0	0	0	0	0	0	0	0	0	0	0	125.208	0	0
GPA	2646	3.56	35	2	43	36.1111	12.1	0	0	0	0	2	0	0	0	0	1	0	43.076	0	0
GPA	522	6.97	40	2	38	35.5556	10.5	0	0	0	0	0	0	0	0	0	0	0	73.185	0	0
GPA	2315	6.14	47	2	46	36.1111	15	0	0	0	0	0	0	0	0	0	0	0	92.1	0	0
GPA	2034	3.48	32	2	40	36.1111	14.8	0	0	0	0	0	0	0	0	0	1	0	51.504	0	0
GPA	2029	6.92	72	2	44	36.1111	12.5	0	0	0	0	0	0	0	0	0	0	0	86.5	0	0
GPA	1116	7.64	11	2	23	36.2222	11.4	0	0	0	0	0	0	0	0	0	0	0	87.096	0	0
GPA	1411	5.16	47	2	47	36.1111	13.9	0	0	0	0	0	0	0	0	0	0	0	71.724	0	0
GPA	2346	6.25	39	2	41	36.6667	13.9	0	0	0	0	0	0	0	0	0	0	0	86.875	1	0
GPA	2228	6.64	17	2	44	36.1111	11.2	0	0	0	0	0	0	0	0	0	0	0	74.368	0	0
GPA	2447	5.93	38	2	38	37.2222	13.1	0	0	0	0	0	0	0	0	0	0	0	77.683	0	0
GPA	2614	4.36	40	2	40	36.6667	13.8	0	0	0	0	2	0	0	0	0	1	0	60.168	0	0
GPA	2434	9.6	38	2	46	36.6667	11.2	0	0	0	0	0	0	0	0	0	0	0	107.52	0	0
GPA	2036	5.74	28	2	42	35.5556	12.4	0	0	0	0	0	0	0	0	0	0	0	71.176	0	0
GPA	1536	12.84	46	2	61	36.1111	10.5	0	0	0	0	0	0	0	0	0	0	0	134.82	0	0
GPA	2368	5.19	43	2	49	35.7222	14.6	0	0	0	0	0	0	0	0	0	0	0	75.774	0	0
GPA	114	6.5	27	2	52	35.5556	11	0	0	0	0	0	0	0	0	0	0	0	71.5	0	0
GPA	2016	9.61	50	2	42	36.1111	12.2	0	0	0	0	0	0	0	0	0	1	0	117.242	0	0
GPA	2717	7.42	13	2	36	36.6667	12.7	0	0	0	0	0	0	0	0	0	0	0	94.234	0	0
TES	10	7.44	40	2	51	35	12.1	2	226	2	0	0	0	0	0	0	0	1	90.024		2
GPA	716	7.77	30	2	49	36.6667	9.7	0	0	0	0	0	0	0	0	0	0	0	75.369	0	0
GPA	2635	8.47	60	2	56	36.6667	14	0	0	0	0	0	0	0	0	0	0	0	118.58	0	0
GPA	1508	6.78	41	2	48	36.1111	15.2	0	0	0	0	0	0	0	0	0	0	0	103.056	0	0
GPA	2649	7.81	35	2	53	36.6667	12	0	0	0	0	0	0	0	0	0	0	0	93.72	0	0
GPA	1904	8.34	30	2	51	36.6667	12.1	0	0	0	0	0	0	0	0	0	0	0	100.914	0	0
GPA	1829	4.97	40	2	33	36.3889	12.4	0	0	0	0	0	0	0	0	0	0	0	61.628	0	0
GPA	1212	14.52	31	2	30	36.3889	8.1	0	0	0	0	2	0	0	0	0	1	0	117.612	0	0
GPA	409	4.8	31	2	42	35.6111	13.5	0	0	0	0	2	0	0	0	0	1	0	64.8	0	0
TES	145	6.73	40	2	40	38.3333	8.4	1	63	1	0	0	0	0	0	0	0	1	56.532		1
GPA	1605	0.92	6	2	15	37.7778	12	0	0	0	0	0	0	0	0	0	1	0	11.04	0	0
GPA	2231	4.09	15	2	36	36.1111	13.2	0	0	0	0	0	0	0	0	0	1	0	53.988	0	0
GPA	1727	5.62	40	2	37	36.6667	12.9	0	0	0	0	0	0	0	0	0	0	0	72.498	0	0
GPA	1309	3.2	19	2	38	35.5556	14.4	0	0	0	0	0	0	0	0	0	1	0	46.08	0	0
GPA	909	8.37	24	2	47	36.6667	11.9	0	0	0	0	0	0	0	0	0	0	0	99.603	0	0
GPA	1706	13.56	62	2	44	36.1111	9.9	0	0	0	0	0	0	0	0	0	0	0	134.244	1	0
GPA	2359	2.11	12	2	32	36.6667	15.1	0	0	0	0	2	0	0	0	0	1	0	31.861	0	0
GPA	2122	7.28	10	2	25	36.1111	14	0	0	0	0	0	0	0	0	0	0	0	101.92	0	0
GPA	1911	3.88		2	41	36.6667	14.9	0	0	0	0	0	0	0	0	0	1	0	57.812	0	0
GPA	2610	0.23	75	2	47	36.1111	10.4	0	0	0	0	2	0	0	0	0	1	0	2.392	0	0
GPA	1011	5.9	18	2	50	36.6667	13.2	0	0	0	0	0	0	0	0	0	0	0	77.88	0	0
GPA	2822	3.78	45	2	65	36.1111	10.5	0	0	0	0	2	0	0	0	0	1	0	39.69	0	0
GPA	2035	11.96	7	2	12	36.1111	9.2	1	285	2	0	0	0	0	0	0	0	1	110.032	1	1
GPA	1205	4.47	29	2	50	36.2222	14	0	0	0	0	0	0	0	0	0	1	0	62.58	0	0
GPA	811	6.13	30	2	54	36.6667	14.2	0	0	0	0	0	0	0	0	0	1	0	87.046	0	0
GPA	109	8.49	7	2	25	36.6667	11.8	0	0	0	0	0	0	0	0	0	0	0	100.182	0	0
GPA	1714	6.55	38	2	53	36.9444	12.9	0	0	0	0	0	0	0	0	0	1	0	84.495	0	0
GPA	701	7.97	9	2	32	36.7222	13.7	0	0	0	0	0	0	0	0	0	0	0	109.189	0	0
GPA	1903	5.7	65	2	49	36.6667	12.7	0	0	0	0	0	0	0	0	0	1	0	72.39	0	0
GPA	1725	1.47	48	2	31	36.6667	9.4	0	0	0	0	0	0	0	0	0	1	0	13.818	0	0
GPA	1815	15.3	34	2	54	36.3889	12	0	0	0	0	0	0	0	0	0	0	0	183.6	0	0
GPA	2126	6.66	40	2	47	36.1111	12.3	0	0	0	0	0	0	0	0	0	0	0	81.918	0	0
GPA	120	8.63	33	2	42	36.6667	11.1	0	0	0	0	0	0	0	0	0	0	0	95.793	0	0
GPA	523	7.79	26	2	40	36.7222	12.5	0	0	0	0	0	0	0	0	0	0	0	97.375	0	0
GPA	1224	11.5	33	2	54	36.3333	11.6	0	0	0	0	0	0	0	0	0	0	0	133.4	0	0
GPA	304	7.89	31	2	40	35.5556	14.4	0	0	0	0	0	0	0	0	0	1	0	113.616	0	0
GPA	2819	4.61	42	2	56	36.1111	13.6	0	0	0	0	0	0	0	0	0	1	0	62.696	2	0
GPA	1406	9.93	56	2	49	36.1111	12.4	0	0	0	0	0	0	0	0	0	0	0	123.132	0	0
GPA	405	5.91	6	2	15	35.5556	13.3	0	0	0	0	0	0	0	0	0	1	0	78.603	0	0
GPA	618	9.36	24	2	55	35.7778	12.8	0	0	0	0	0	0	0	0	0	0	0	119.808	0	0
GPA	2206	13.03	55	2	54	36.2222	8.6	0	0	0	0	0	0	0	0	0	0	0	112.058	0	0
GPA	903	6.68	11	2	30	36.9444	12.6	0	0	0	0	0	0	0	0	0	0	0	84.168	0	0
GPA	1206	6.11	46	2	51	36.6667	15	0	0	0	0	0	0	0	0	0	0	0	91.65	0	0
GPA	622	12.06	25	2	50	36.1111	12.3	0	0	0	0	0	0	0	0	0	1	0	148.338	0	0
GPA	2713	5.94	11	2	28	36.7222	13.6	0	0	0	0	0	0	0	0	0	0	0	80.784	2	0
GPA	223	0.67	34	2	50	36.1111	13.8	0	0	0	0	1	0	0	0	0	1	0	9.246	0	0
GPA	2027	7.66	19	2	45	35	11.7	0	0	0	0	0	0	0	0	0	0	0	89.622	0	0
GPA	1408	9.94	23	2	51	36.6667	11.6	0	0	0	0	0	0	0	0	0	1	0	115.304	0	0
GPA	2038	9.22	60	2	43	35.5556	10.4	0	0	0	0	0	0	0	0	0	0	0	95.888	0	0
GPA	2378	7.48	53	2	34	35.5556	12.5	0	0	0	0	0	0	0	0	0	0	0	93.5	0	0
GPA	1906	18.13		2	42	36.6667	12	0	0	0	0	0	0	0	0	0	0	0	217.56	0	0
GPA	1626	11.12	30	2	42	35.5556	11.5	0	0	0	0	0	0	0	0	0	0	0	127.88	0	0
GPA	1832	5.87	55	2	37	35.6667	12.9	0	0	0	0	0	0	0	0	0	0	0	75.723	0	0
GPA	2218	6.3	14	2	35	36.1111	12.9	0	0	0	0	0	0	0	0	0	1	0	81.27	0	0
GPA	2817	7.09	71	2	47	36.1111	12.7	0	0	0	0	0	0	0	0	0	1	0	90.043	0	0
GPA	1631	7.38	46	2	57	35.5556	12.5	0	0	0	0	0	0	0	0	0	0	0	92.25	0	0
GPA	1827	9.49	35	2	41	36.2778	12	0	0	0	0	0	0	0	0	0	0	0	113.88	0	0
GPA	1624	8.26	32	2	45	35.5556	10.7	0	0	0	0	0	0	0	0	0	1	0	88.382	0	0
GPA	823	10.54	70	2	32	36.6667	10.6	0	0	0	0	0	0	0	0	0	1	0	111.724	0	0
GPA	1720	11.07	63	2	46	36.6667	11.7	0	0	0	0	0	0	0	0	0	0	0	129.519	0	0
GPA	1012	7.6	27	2	50	36.1111	10.5	0	0	0	0	0	0	0	0	0	0	0	79.8	0	0
GPA	2043	10.1	45	2	42	35.5556	12.8	0	0	0	0	0	0	0	0	0	0	0	129.28	0	0
GPA	710	8.18	27	2	55	36.2778	11.1	0	0	0	0	0	0	0	0	0	0	0	90.798	0	0
GPA	1828	6.12	52	2	42	35.7778	14	0	0	0	0	0	0	0	0	0	1	0	85.68	0	0
GPA	2236	10.94	40	2	55	36.6667	11.7	0	0	0	0	0	0	0	0	0	1	0	127.998	0	0
GPA	2719	4.97	11	2	32	36.6667	13.6	0	0	0	0	0	0	0	0	0	0	0	67.592	0	0
GPA	1513	6.34	34	2	60	36.1111	14.1	0	0	0	0	0	0	0	0	0	0	0	89.394	0	0
GPA	708	11.13	45	2	45	36.2222	11.7	0	0	0	0	0	0	0	0	0	0	0	130.221	0	0
GPA	211	9.63	10	2	23	36.6667	11.9	0	0	0	0	0	0	0	0	0	0	0	114.597	0	0
GPA	1219	11.41	32	2	44	36.1111	8.6	0	0	0	0	2	0	0	0	0	1	0	98.126	0	0
GPA	606	12.11	16	2	40	35	11.1	0	0	0	0	0	0	0	0	0	0	0	134.421	0	0
GPA	2217	3.57	13	2	38	36.1111	12.6	0	0	0	0	0	0	0	0	0	1	0	44.982	0	0
GPA	609	10.32	6	2	14	36.1111	11.7	0	0	0	0	0	0	0	0	0	0	0	120.744	0	0
GPA	2809	2.32	63	2	50	35.5556	11.6	0	0	0	0	0	0	0	0	0	1	0	26.912	0	0
GPA	2435	5.09	50	2	45	36.1111	11.7	0	0	0	0	0	0	0	0	0	0	0	59.553	0	0
GPA	1833	12.76	19	2	50	35.5556	11.2	0	0	0	0	0	0	0	0	0	0	0	142.912	0	0
TES	30	8.38	40	2	33	37.7778	7.6	1	625	2	0	0	0	0	0	0	0	1	63.688		1
GPA	2716	4.38	10	2	21	36.4444	13.3	0	0	0	0	0	0	0	0	0	1	0	58.254	0	0
GPA	715	7.01	19	2	44	36.1667	13.2	0	0	0	0	0	0	0	0	0	0	0	92.532	0	0
TES	31	5.46	22	2	43	39.4444	16.2	1	720	2	0	0	0	0	0	0	0	1	88.452		1
GPA	2223	0.39	36	2	51	36.6667	12.9	0	0	0	0	0	0	0	0	0	1	0	5.031	0	0
GPA	1722	6.1	20	2	43	36.6667	12.5	0	0	0	0	0	0	0	0	0	0	0	76.25	3	0
GPA	113	7.94	9	2	16	37.2222	12.1	0	0	0	0	0	0	0	0	0	0	0	96.074	0	0
GPA	2450	9.44	35	2	36	37.2222	11.1	0	0	0	0	2	0	0	0	0	1	0	104.784	0	0
TES	120	9.4	6	2	20	37.7778	11.5	3	1356	2	0	0	0	0	0	0	0	1	108.1		3
GPA	2389	5.7	11	2	30	36.2222	12.1	0	0	0	0	0	0	0	0	0	0	0	68.97	0	0
GPA	2216	4.43	27	2	50	36.6667	15.5	0	0	0	0	0	0	0	0	0	1	0	68.665	0	0
GPA	2221	3.85	18	2	45	36.6667	14.7	0	0	0	0	0	0	0	0	0	1	0	56.595	0	0
GPA	1816	6.07	34	2	40	36.3333	12.4	0	0	0	0	0	0	0	0	0	0	0	75.268	0	0
GPA	2518	5.99	20	2	41	36.6667	13.5	0	0	0	0	0	0	0	0	0	0	0	80.865	0	0
GPA	1218	2.91	10	2	27	36.8333	13.8	0	0	0	0	0	0	0	0	0	1	0	40.158	0	0
GPA	2812	7.37	20	2	51	36.1111	10.8	0	0	0	0	0	0	0	0	0	0	0	79.596	0	0
GPA	2136	6.81	24	2	46	36.1111	12.5	0	0	0	0	0	0	0	0	0	0	0	85.125	0	0
GPA	1015	7.04	45	2	55	36.1111	13.2	0	0	0	0	0	0	0	0	0	0	0	92.928	0	0
TES	113	10.88	13	2	8	39.0556	7.8	2	665	2	0	0	0	0	0	0	0	1	84.864		2
GPA	1210	6.2	36	2	45	36.8333	13.2	0	0	0	0	0	0	0	0	0	1	0	81.84	0	0
GPA	2613	6.33	38	2	57	36.7222	12.6	0	0	0	0	0	0	0	0	0	0	0	79.758	0	0
TES	119	6.4	9	2	38	36.6667	11.8	1	2	2	0	0	0	0	0	0	0	1	75.52		1
TES	40	7.77	9	2	18	36.7778	11.3	2	6	2	0	0	0	0	0	0	0	1	87.801		2
TES	66	6.35	26	2	54	38.3333	11.9	2	116	2	0	0	0	0	0	0	0	1	75.565		2
GPA	2645	7.16	37	2	49	36.1667	13.3	0	0	0	0	0	0	0	0	0	0	0	95.228	0	0
GPA	2820	7.06	36	2	55	35.5556	13.2	0	0	0	0	0	0	0	0	0	0	0	93.192	0	0
TES	162	7.86	28	2	58	38.8889	12.5	1	41	1	0	0	0	0	0	0	0	1	98.25		1
GPA	2410	3.84	23	2	42	36.1111	14.9	0	0	0	0	2	0	0	0	0	1	0	57.216	0	0
GPA	1920	8.08	25	2	45	36.6667	13.2	0	0	0	0	0	0	0	0	0	0	0	106.656	0	0
GPA	1214	5.86	10	2	24	36.6667	12.4	0	0	0	0	0	0	0	0	0	0	0	72.664	0	0
GPA	2808	7.64	54	2	62	36.1111	13.1	0	0	0	0	0	0	0	0	0	0	0	100.084	0	0
GPA	2032	5.05	15	2	45	35.5556	14.1	0	0	0	0	0	0	0	0	0	0	0	71.205	0	0
GPA	2360	8.6	11	2	32	35.7222	12.5	0	0	0	0	0	0	0	0	0	0	0	107.5	0	0
GPA	1907	18.68	68	2	36	36.6667	13.4	0	0	0	0	0	0	0	0	0	0	0	250.312	0	0
GPA	2369	8.32	11	2	30	36.1667	12.2	0	0	0	0	2	0	0	0	0	1	0	101.504	0	0
GPA	214	6.78	32	2	43	35.7222	12.3	0	0	0	0	0	0	0	0	0	1	0	83.394	0	0
GPA	1817	9.85	38	2	52	35.9444	12.2	0	0	0	0	0	0	0	0	0	0	0	120.17	0	0
GPA	2334	7.52	46	2	48	35.5556	12.6	0	0	0	0	0	0	0	0	0	0	0	94.752	0	0
GPA	2605	6.41	45	2	47	36.6667	12.1	0	0	0	0	0	0	0	0	0	0	0	77.561	0	0
TES	88	9.04	10	2	33	36.1111	11.2	1	3	2	0	0	0	0	0	0	0	1	101.248		1
GPA	2429	8.54	44	2	42	36.1111	13	0	0	0	0	0	0	0	0	0	1	0	111.02	2	0
GPA	2722	7.32	30	2	43	36.7778	14.6	0	0	0	0	0	0	0	0	0	0	0	106.872	2	0
GPA	2616	6	38	2	64	36.8889	11.5	0	0	0	0	0	0	0	0	0	0	0	69	0	0
GPA	224	3.68	32	2	61	35.5556	14.1	0	0	0	0	0	0	0	0	0	1	0	51.888	0	0
GPA	1704	7.05	44	2	39	36.1111	11.4	0	0	0	0	0	0	0	0	0	0	0	80.37	0	0
GPA	2653	6.28	27	2	60	36.1111	13.2	0	0	0	0	0	0	0	0	0	0	0	82.896	0	0
GPA	321	3.47	25	2	44	36.2778	12.4	0	0	0	0	0	0	0	0	0	1	0	43.028	0	0
GPA	2320	3.43	50	2	38	35.5556	15.4	0	0	0	0	0	0	0	0	0	1	0	52.822	0	0
GPA	1703	3.95	45	2	40	36.6667	15	0	0	0	0	0	0	0	0	0	1	0	59.25	0	0
GPA	905	10.67	44	2	55	35.5556	11.4	0	0	0	0	0	0	0	0	0	0	0	121.638	0	0
GPA	1813	13.3	66	2	63	36.6667	12.5	0	0	0	0	0	0	0	0	0	0	0	166.25	0	0
GPA	1005	9.09	30	2	55	36.6667	12	0	0	0	0	0	0	0	0	0	0	0	109.08	0	0
GPA	2619	0.14	54	2	55	36.1667	11.7	0	0	0	0	1	0	0	0	0	1	0	1.638	0	0
GPA	1616	7.52	30	2	60	36.1111	13.4	0	0	0	0	0	0	0	0	0	0	0	100.768	0	0
GPA	2804	6.03	11	2	33	35.5556	14.4	0	0	0	0	0	0	0	0	0	0	0	86.832	0	0
GPA	717	7.08	27	2	41	35.0556	11	0	0	0	0	0	0	0	0	0	0	0	77.88	0	0
GPA	2137	4.23	24	2	49	36.1111	13.4	0	0	0	0	0	0	0	0	0	1	0	56.682	0	0
GPA	1929	7.89	44	2	45	36.1667	14.4	0	0	0	0	0	0	0	0	0	0	0	113.616	0	0
GPA	2010	9.23	30	2	33	35.5556	12.8	0	0	0	0	0	0	0	0	0	1	0	118.144	0	0
GPA	112	16.87	22	2	36.11	36.1111	6.9	0	0	0	0	0	0	0	0	0	0	0	116.403	0	0
GPA	513	8.74	47	2	42	36.1111	13.3	0	0	0	0	0	0	0	0	0	0	0	116.242	0	0
GPA	908	3.88	50	2	50	36.6667	12.8	0	0	0	0	0	0	0	0	0	1	0	49.664	0	0
GPA	1944	6.16	35	2	50	36.1111	13.1	0	0	0	0	0	0	0	0	0	0	0	80.696	0	0
GPA	706	8.41	54	2	46	36.1111	13.1	0	0	0	0	0	0	0	0	0	0	0	110.171	0	0
GPA	2626	0.71	35	2	63	36.1111	13.2	0	0	0	0	1	0	0	0	0	1	0	9.372	0	0
GPA	2239	8.71	28	2	40	36.6667	10.7	0	0	0	0	0	0	0	0	0	0	0	93.197	0	0
GPA	119	8.46	52	2	46	35	9.2	0	0	0	0	0	0	0	0	0	0	0	77.832	0	0
GPA	1221	10.67	14	2	43	36.7778	13.4	0	0	0	0	0	0	0	0	0	0	0	142.978	0	0
GPA	1020	7.12	25	2	46	37.7778	12.2	0	0	0	0	0	0	0	0	0	0	0	86.864	0	0
GPA	2361	6.9	48	2	39	35.5556	12.8	0	0	0	0	0	0	0	0	0	0	0	88.32	0	0
GPA	2310	7.14	48	2	51	36.6667	12.8	0	0	0	0	0	0	0	0	0	0	0	91.392	0	0
GPA	2323	1.69	32	2	42	35	15.4	0	0	0	0	0	0	0	0	0	1	0	26.026	0	0
GPA	2151	6	32	2	35	36.2222	11.8	0	0	0	0	0	0	0	0	0	0	0	70.8	0	0
TES	114	6.11	40	2	55	39.4444	12.8	3	1200	2	0	0	0	0	0	0	0	1	78.208		3
GPA	907	5.46	13	2	25	36.1111	12.6	0	0	0	0	0	0	0	0	0	0	0	68.796	0	0
GPA	1208	10.4	19	2	46	36.3333	12	0	0	0	0	0	0	0	0	0	0	0	124.8	0	0
GPA	2111	11.24	45	2	40	36.1111	8.5	0	0	0	0	0	0	0	0	0	0	0	95.54	0	0
GPA	1630	11.57	25	2	42	35.5556	12.1	0	0	0	0	0	0	0	0	0	1	0	139.997	0	0
GPA	2625	0.77	53	2	45	36.1111	12.9	0	0	0	0	1	0	0	0	0	1	0	9.933	0	0
GPA	512	6.9	6	2	16	36.8333	14.1	0	0	0	0	0	0	0	0	0	0	0	97.29	0	0
GPA	2665	4.49	30	2	46	36.1111	14.3	0	0	0	0	0	0	0	0	0	1	0	64.207	0	0
GPA	1947	2.54	32	2	47	36.6667	11	0	0	0	0	0	0	0	0	0	1	0	27.94	0	0
GPA	824	8.02	70	2	39	36.1111	12.7	0	0	0	0	0	0	0	0	0	0	0	101.854	0	0
GPA	1509	6.25	25	2	49	36.1111	13.5	0	0	0	0	0	0	0	0	0	0	0	84.375	0	0
GPA	2415	5.92	46	2	46	37.2222	13.9	0	0	0	0	0	0	0	0	0	0	0	82.288	0	0
TES	56	7.57	30	2	46	37.7778	10.9	1	20	2	0	0	0	0	0	0	0	1	82.513		1
GPA	1203	10.93	22	2	43	36.6667	12.5	0	0	0	0	0	0	0	0	0	0	0	136.625	0	0
GPA	2132	6.62	40	2	37	36.1111	12.2	0	0	0	0	0	0	0	0	0	0	0	80.764	0	0
GPA	1724	5.48	35	2	45	36.4444	10.4	0	0	0	0	0	0	0	0	0	0	0	56.992	0	0
GPA	2672	4.71	28	2	43	36.1111	14.1	0	0	0	0	2	0	0	0	0	1	0	66.411	0	0
GPA	1124	13.22	30	2	50	36.6667	13.3	0	0	0	0	0	0	0	0	0	0	0	175.826	0	0
GPA	1201	9.51	34	2	54	35.8333	12.3	0	0	0	0	0	0	0	0	0	0	0	116.973	0	0
GPA	2220	5.51	25	2	49	36.6667	12.6	0	0	0	0	0	0	0	0	0	0	0	69.426	0	0
GPA	2384	4.55	17	2	41	35.6667	15.2	0	0	0	0	0	0	0	0	0	1	0	69.16	0	0
GPA	2327	1.4	65	2	35	36.6667	13.3	0	0	0	0	2	0	0	0	0	1	0	18.62	0	0
GPA	2643	5.18	29	2	50	36.6667	12.4	0	0	0	0	0	0	0	0	0	0	0	64.232	0	0
TES	103	10.13	5	2	25	38.8889	11.5	2	982	2	0	0	0	0	0	0	0	1	116.495		2
GPA	2666	9.15	20	2	51	36.1111	12.4	0	0	0	0	0	0	0	0	0	0	0	113.46	0	0
GPA	1216	10.06	9	2	34	36.7778	12.7	0	0	0	0	0	0	0	0	0	0	0	127.762	0	0
GPA	2319	3.39	34	2	48	36.1111	16	0	0	0	0	0	0	0	0	0	1	0	54.24	0	0
GPA	1223	7.91	56	2	54	36.8333	12.8	0	0	0	0	0	0	0	0	0	0	0	101.248	0	0
GPA	2674	0.18	31	2	35	36.1111	11.5	0	0	0	0	1	0	0	0	0	1	0	2.07	0	0
GPA	1432	8.44	38	2	55	36.1111	12.9	0	0	0	0	0	0	0	0	0	0	0	108.876	0	0
GPA	1502	8.22	48	2	49	36.1111	12.1	0	0	0	0	0	0	0	0	0	0	0	99.462	0	0
GPA	1215	4.87	11	2	30	36.2778	12.6	0	0	0	0	0	0	0	0	0	1	0	61.362	0	0
GPA	2642	0	39	2	60	36.1111	11.8	0	0	0	0	1	0	0	0	0	1	0	0	0	0
GPA	1820	9.25	20	2	55	36.6667	14.7	0	0	0	0	0	0	0	0	0	0	0	135.975	0	0
GPA	1940	7.02	36	2	49	36.4444	12.9	0	0	0	0	0	0	0	0	0	1	0	90.558	0	0
GPA	2632	7.92	45	2	45	36.7222	11.5	0	0	0	0	0	0	0	0	0	1	0	91.08	0	0
GPA	2229	6.68	15	2	43	36.6667	12.3	0	0	0	0	0	0	0	0	0	0	0	82.164	0	0
GPA	1010	10.49	18	2	47	36.1111	11.9	0	0	0	0	0	0	0	0	0	0	0	124.831	0	0
GPA	418	4.93	14	2	29	35.5556	11.2	0	0	0	0	0	0	0	0	0	0	0	55.216	0	0
GPA	205	5	38	2	43	35	15.7	0	0	0	0	0	0	0	0	0	0	0	78.5	0	0
GPA	2309	7.41	11	2	23	36.3889	13.8	0	0	0	0	0	0	0	0	0	0	0	102.258	0	0
GPA	2148	5.31	33	2	52	36.2222	13.4	0	0	0	0	0	0	0	0	0	0	0	71.154	0	0
GPA	517	12.96	63	2	45	36.1111	13.8	0	0	0	0	0	0	0	0	0	0	0	178.848	0	0
GPA	2636	15.35	50	2	51	36.1667	8.2	0	0	0	0	0	0	0	0	0	0	0	125.87	0	0
GPA	1619	5.4	9	2	21	36.6667	12.1	0	0	0	0	0	0	0	0	0	0	0	65.34	0	0
GPA	1531	7.55	40	2	60	36.6667	12.5	0	0	0	0	0	0	0	0	0	0	0	94.375	0	0
GPA	2404	6.05	50	2	45	36.2222	13.2	0	0	0	0	0	0	0	0	0	0	0	79.86	0	0
GPA	614	0.29	10	2	23	36.1111	13.4	0	0	0	0	0	0	0	0	0	1	0	3.886	0	0
GPA	1006	8.99	38	2	46	36.6667	11.3	0	0	0	0	0	0	0	0	0	0	0	101.587	0	0
GPA	711	7.34	45	2	40	35.5556	12.7	0	0	0	0	0	0	0	0	0	0	0	93.218	0	0
GPA	2212	2.52	9	2	20	36.2222	12.2	0	0	0	0	2	0	0	0	0	1	0	30.744	0	0
GPA	2729	6	60	2	43	36.7222	12.5	0	0	0	0	0	0	0	0	0	0	0	75	1	0
GPA	1809	6.64	28	2	62	36.6667	14.3	0	0	0	0	2	0	0	0	0	1	0	94.952	0	0
GPA	1701	9.42	58	2	40	36.6667	10	0	0	0	0	0	0	0	0	0	0	0	94.2	0	0
GPA	2238	6.48	18	2	54	36.2222	13.3	0	0	0	0	0	0	0	0	0	0	0	86.184	0	0
GPA	2102	8.08	30	2	46	36.2222	13.8	0	0	0	0	0	0	0	0	0	0	0	111.504	0	0
GPA	1425	6.15	45	2	42	37.1111	12.8	0	0	0	0	0	0	0	0	0	0	0	78.72	0	0
GPA	2308	8.1	39	2	54	36.1111	14	0	0	0	0	0	0	0	0	0	0	0	113.4	0	0
GPA	2438	10.08	45	2	35	35.7778	9.4	0	0	0	0	0	0	0	0	0	0	0	94.752	0	0
GPA	422	12.02	7	2	15	36.4444	10.5	0	0	0	0	0	0	0	0	0	0	0	126.21	0	0
GPA	2661	3.15	26	2	60	36.1111	12	0	0	0	0	2	0	0	0	0	1	0	37.8	0	0
GPA	2337	5.02	27	2	45	36.2778	15.9	0	0	0	0	0	0	0	0	0	0	0	79.818	0	0
GPA	1933	6.76	28	2	42	36.1111	11.9	0	0	0	0	0	0	0	0	0	0	0	80.444	0	0
GPA	2312	5.08	30	2	46	36.3889	14.2	0	0	0	0	0	0	0	0	0	0	0	72.136	0	0
GPA	2245	6.03	18	2	55	36.1111	11.6	0	0	0	0	0	0	0	0	0	0	0	69.948	0	0
GPA	2014	7.96	15	2	44	35.5556	13.1	0	0	0	0	0	0	0	0	0	0	0	104.276	0	0
GPA	2806	5.82	36	2	46	36.1111	12.4	0	0	0	0	0	0	0	0	0	1	0	72.168	0	0
GPA	2413	3.56	35	2	41	36.2222	14.9	0	0	0	0	0	0	0	0	0	1	0	53.044	0	0
GPA	412	6.67	9	2	33	36.1111	12	0	0	0	0	0	0	0	0	0	0	0	80.04	0	0
GPA	2448	12.54	32	2	48	36.6667	11	0	0	0	0	0	0	0	0	0	0	0	137.94	0	0
GPA	1913	0.42	45	2	40	36.2778	8.1	0	0	0	0	0	0	0	0	0	1	0	3.402	0	0
GPA	2603	8.19	30	2	46	36.6667	11.5	0	0	0	0	0	0	0	0	0	0	0	94.185	0	0
GPA	1615	10.21	36	2	62	35.5556	13.7	0	0	0	0	0	0	0	0	0	0	0	139.877	0	0
GPA	2330	6.07	30	2	39	35.5556	13.5	0	0	0	0	0	0	0	0	0	1	0	81.945	0	0
GPA	2660	7.16	23	2	60	36.1111	11.8	0	0	0	0	0	0	0	0	0	0	0	84.488	0	0
TES	71	7.85	21	2	41	37.7778	11.3	1	10	2	0	0	0	0	0	0	0	1	88.705		1
GPA	2324	2.03	45	2	42	36.3333	14.9	0	0	0	0	0	0	0	0	0	1	0	30.247	0	0
GPA	1712	5.55	32	2	64	37.2222	15.4	0	0	0	0	0	0	0	0	0	0	0	85.47	0	0
TES	28	6.14	10	2	22	39.6667	12.1	1	36	1	0	0	0	0	0	0	0	1	74.294		1
GPA	2316	5.26	50	2	56	35.5556	13.3	0	0	0	0	0	0	0	0	0	0	0	69.958	0	0
GPA	2142	9.12	11	2	23	36.1667	12.3	0	0	0	0	0	0	0	0	0	0	0	112.176	0	0
GPA	2730	12.63	32	2	60	36.7222	13.1	0	0	0	0	0	0	0	0	0	0	0	165.453	0	0
GPA	2417	8.28	50	2	41	36.6667	12.3	0	0	0	0	0	0	0	0	0	0	0	101.844	0	0
GPA	2018	9.62	50	2	49	36.1111	13.1	0	0	0	0	0	0	0	0	0	0	0	126.022	0	0
GPA	121	9.68	59	2	42	35.5556	11.3	0	0	0	0	0	0	0	0	0	0	0	109.384	0	0
GPA	2388	7.58	11	2	30	36.2222	13.5	0	0	0	0	0	0	0	0	0	0	0	102.33	0	0
GPA	1617	6.37	31	2	62	35.5556	14.2	0	0	0	0	0	0	0	0	0	0	0	90.454	0	0
GPA	2648	6.53	58	2	40	36.1111	11.6	0	0	0	0	0	0	0	0	0	0	0	75.748	0	0
GPA	1402	5.36	45	2	43	36.1111	13.4	0	0	0	0	0	0	0	0	0	1	0	71.824	0	0
GPA	919	10.19	26	2	46	35.5556	13	0	0	0	0	0	0	0	0	0	0	0	132.47	0	0
GPA	1603	0.9	7	2	18	35.5556	11	0	0	0	0	0	0	0	0	0	1	0	9.9	0	0
GPA	2232	7.08	10	2	27	36.1667	11.1	0	0	0	0	0	0	0	0	0	0	0	78.588	0	0
GPA	222	19.73	42	2	57	35.5556	6.6	0	0	0	0	0	0	0	0	0	0	0	130.218	0	0
TES	168	6.15	9	2	18	36.6667	11.7	2	40	2	0	0	0	0	0	0	0	1	71.955		2
GPA	2405	1.88	65	2	42	36.2778	13.4	0	0	0	0	0	0	0	0	0	1	0	25.192	0	0
GPA	1519	7.34	48	2	48	36.6667	11.1	0	0	0	0	0	0	0	0	0	0	0	81.474	0	0
TES	59	8.71	35	2	56	38.8889	12.4	1	50	2	0	0	0	0	0	0	0	1	108.004		1
GPA	2350	7.98	29	2	45	36.4444	13.3	0	0	0	0	0	0	0	0	0	0	0	106.134	0	0
GPA	2607	4.77	70	2	52	36.6667	11.4	0	0	0	0	0	0	0	0	0	1	0	54.378	0	0
GPA	411	9.19	27	2	37	35	12.5	0	0	0	0	0	0	0	0	0	0	0	114.875	0	0
GPA	2112	6.98	74	2	48	36.1111	14.2	0	0	0	0	0	0	0	0	0	0	0	99.116	0	0
GPA	1627	10.07	24	2	53	35.5556	11.6	0	0	0	0	0	0	0	0	0	0	0	116.812	0	0
GPA	2109	3.34	50	2	51	36.6667	14.5	0	0	0	0	0	0	0	0	0	1	0	48.43	0	0
GPA	1431	5.94	35	2	58	36.6667	14	0	0	0	0	0	0	0	0	0	0	0	83.16	0	0
GPA	2012	8.67	68	2	42	36.1111	11.2	0	0	0	0	0	0	0	0	0	0	0	97.104	0	0
GPA	1529	7.44	13	2	40	36.1111	12.4	0	0	0	0	0	0	0	0	0	0	0	92.256	0	0
GPA	2355	5.15	13	2	31	36.3333	13.2	0	0	0	0	0	0	0	0	0	0	0	67.98	0	0
GPA	616	10.11	37	2	40	36.6667	12.2	0	0	0	0	0	0	0	0	0	0	0	123.342	0	0
GPA	1021	7.14	63	2	52	36.1111	13.2	0	0	0	0	0	0	0	0	0	0	0	94.248	0	0
GPA	2144	7.81	23	2	38	36.6667	13.1	0	0	0	0	0	0	0	0	0	1	0	102.311	0	0
GPA	1013	2.68	30	2	52	36.6667	14.9	0	0	0	0	0	0	0	0	0	1	0	39.932	0	0
GPA	1310	6.58	39	2	49	36.6667	14.6	0	0	0	0	0	0	0	0	0	0	0	96.068	0	0
TES	93	9.84	19	2	44	36.6667	11.9	2	153	2	0	0	0	0	0	0	0	1	117.096		2
GPA	2202	7.17	56	2	50	36.1667	12.6	0	0	0	0	0	0	0	0	0	0	0	90.342	0	0
GPA	1423	4.01	31	2	42	36.1111	12.8	0	0	0	0	0	0	0	0	0	1	0	51.328	0	0
GPA	501	5.43	39	2	42	35	14.8	0	0	0	0	0	0	0	0	0	0	0	80.364	0	0
GPA	505	8.25	12	2	21	36.1111	11.1	0	0	0	0	0	0	0	0	0	0	0	91.575	0	0
TES	77	7.46	40	2	45	37.7778	10.9	1	38	1	0	0	0	0	0	0	0	1	81.314		1
GPA	2358	5.85	37	2	53	36.2222	13.5	0	0	0	0	0	0	0	0	0	0	0	78.975	0	0
GPA	2813	7.56	30	2	45	36.1111	12.3	0	0	0	0	0	0	0	0	0	0	0	92.988	0	0
GPA	1123	12	29	2	59	37.2222	13	0	0	0	0	0	0	0	0	0	0	0	156	0	0
GPA	1002	7.57	52	2	37	35.8333	11.8	0	0	0	0	0	0	0	0	0	0	0	89.326	0	0
GPA	2380	2.83	10	2	16	35.5556	14.7	0	0	0	0	2	0	0	0	0	1	0	41.601	0	0
GPA	1819	11.85	30	2	43	36.3889	11.1	0	0	0	0	0	0	0	0	0	1	0	131.535	0	0
GPA	1207	8.9	27	2	49	36.6667	14.1	0	0	0	0	0	0	0	0	0	0	0	125.49	0	0
TES	61	13.58	5	2	12	36.6667	7.2	1	2	2	0	0	0	0	0	0	0	1	97.776		1
GPA	125	8.48	32	2	48	36.8333	11.8	0	0	0	0	0	0	0	0	0	0	0	100.064	0	0
GPA	1535	8.45	47	2	60	36.1111	13.3	0	0	0	0	0	0	0	0	0	0	0	112.385	0	0
TES	124	7.29	30	2	51	38.8889	11.4	2	339	2	0	0	0	0	0	0	0	1	83.106		2
TES	160	7.73	12	2	30	38.3333	12.1	2	718	2	0	0	0	0	0	0	0	1	93.533		2
GPA	2446	5.72	30	2	51	36.6667	13	0	0	0	0	0	0	0	0	0	0	0	74.36	0	0
GPA	2511	11.88	15	2	32	36.6667	11.1	0	0	0	0	0	0	0	0	0	0	0	131.868	0	0
TES	38	6.22	10	2	33	40.0556	15.2	1	1016	2	0	0	0	0	0	0	0	1	94.544		1
GPA	2638	6.07	60	2	46	36.2222	13.3	0	0	0	0	0	0	0	0	0	0	0	80.731	0	0
GPA	106	14.16	9	2	19	36.8333	10.9	0	0	0	0	0	0	0	0	0	0	0	154.344	0	0
GPA	313	9.4	10	2	21	35.5556	11.3	0	0	0	0	0	0	0	0	0	0	0	106.22	0	0
TES	179	4.88	14	2	44	38.3333	11.5	2	52	2	0	0	0	0	0	0	0	1	56.12		2
GPA	1905	17.64	33	2	53	36.1111	13	0	0	0	0	0	0	0	0	0	0	0	229.32	0	0
GPA	2210	2.06	22	2	42	36.2222	12.4	0	0	0	0	2	0	0	0	0	1	0	25.544	0	0
GPA	2219	5.26	43	2	70	36.2222	13.7	0	0	0	0	0	0	0	0	0	0	0	72.062	0	0
GPA	2641	6.88	70	2	38	36.1111	12.3	0	0	0	0	0	0	0	0	0	0	0	84.624	0	0
GPA	2703	6.95	12	2	33	36.6111	13.1	0	0	0	0	0	0	0	0	0	0	0	91.045	0	0
GPA	619	8.15	60	2	47	35.6111	11.6	0	0	0	0	0	0	0	0	0	0	0	94.54	0	0
GPA	2045	5.82	50	2	40	35.5556	14.3	0	0	0	0	0	0	0	0	0	0	0	83.226	0	0
GPA	516	9.87	29	2	50	36.6667	14.1	0	0	0	0	0	0	0	0	0	0	0	139.167	0	0
GPA	712	7.47	23	2	45	35.6667	11.1	0	0	0	0	0	0	0	0	0	0	0	82.917	0	0
GPA	2375	2.35	58	2	38	36.1111	14.7	0	0	0	0	0	0	0	0	0	1	0	34.545	0	0
GPA	1115	7.57	37	2	45	36.1111	11.4	0	0	0	0	0	0	0	0	0	0	0	86.298	0	0
GPA	1503	3.82	55	2	40	35.5556	15.2	0	0	0	0	0	0	0	0	0	1	0	58.064	0	0
GPA	511	6.73	28	2	51	36.1111	14.2	0	0	0	0	0	0	0	0	0	0	0	95.566	0	0
GPA	2046	5.86	30	2	45	35.5556	12.8	0	0	0	0	0	0	0	0	0	0	0	75.008	0	0
TES	32	7.8	18	2	42	38.3333	10.7	1	14	2	0	0	0	0	0	0	0	1	83.46		1
GPA	1921	11.96	43	2	46	36.8333	8.4	0	0	0	0	0	0	0	0	0	0	0	100.464	0	0
GPA	524	9.46	20	2	48	35.5556	14.4	0	0	0	0	0	0	0	0	0	0	0	136.224	0	0
GPA	1622	7.58	32	2	40	35	13.1	0	0	0	0	0	0	0	0	0	0	0	99.298	0	0
GPA	720	7.89	32	2	41	35.5556	12.9	0	0	0	0	0	0	0	0	0	0	0	101.781	0	0
GPA	817	6	50	2	38	36.1111	12.4	0	0	0	0	0	0	0	0	0	0	0	74.4	0	0
GPA	1614	13.48	26	2	45	36.1111	11.3	0	0	0	0	0	0	0	0	0	0	0	152.324	0	0
GPA	2311	7.87	70	2	41	36.6667	12.6	0	0	0	0	0	0	0	0	0	0	0	99.162	0	0
GPA	1019	5.98	56	2	47	36.1111	12.7	0	0	0	0	0	0	0	0	0	1	0	75.946	0	0
GPA	2611	4.61	35	2	53	36.1667	10.8	0	0	0	0	2	0	0	0	0	1	0	49.788	0	0
GPA	2677	4.01	42	2	55	36.6667	11.5	0	0	0	0	0	0	0	0	0	1	0	46.115	0	0
GPA	2416	6.12	40	2	46	36.8889	11	0	0	0	0	0	0	0	0	0	0	0	67.32	0	0
GPA	1523	9.26	26	2	50	36.6667	13.1	0	0	0	0	0	0	0	0	0	0	0	121.306	0	0
GPA	902	15.37	18	2	37	36.6667	8.1	0	0	0	0	0	0	0	0	0	0	0	124.497	0	0
GPA	1428	5.24	48	2	47	35.5556	12.8	0	0	0	0	0	0	0	0	0	0	0	67.072	0	0
GPA	1505	9.78	40	2	45	36.6667	13	0	0	0	0	0	0	0	0	0	0	0	127.14	0	0
GPA	108	9.76	13	2	22	37.2222	10.5	0	0	0	0	0	0	0	0	0	0	0	102.48	0	0
GPA	2650	7.15	47	2	60	36.3889	14.1	0	0	0	0	0	0	0	0	0	0	0	100.815	0	0
GPA	2420	7.34	62	2	54	36.6667	10.7	0	0	0	0	0	0	0	0	0	0	0	78.538	0	0
GPA	1209	11.58	52	2	50	36.6667	13.8	0	0	0	0	0	0	0	0	0	0	0	159.804	0	0
GPA	2644	6.19	32	2	45	36.1111	11.9	0	0	0	0	0	0	0	0	0	0	0	73.661	0	0
GPA	1305	7.05	40	2	47	36.1111	13.5	0	0	0	0	0	0	0	0	0	0	0	95.175	0	0
GPA	1901	10.88	45	2	40	36.6667	11.1	0	0	0	0	0	0	0	0	0	0	0	120.768	0	0
GPA	1728	5.7	29	2	55	36.6667	12.6	0	0	0	0	0	0	0	0	0	1	0	71.82	0	0
GPA	2117	6.25	50	2	46	36.1667	12	0	0	0	0	0	0	0	0	0	0	0	75	0	0
GPA	1918	6.13	49	2	42	36.7778	12.6	0	0	0	0	0	0	0	0	0	0	0	77.238	0	0
GPA	1028	8.33	11	2	35	36.1111	13.8	0	0	0	0	0	0	0	0	0	0	0	114.954	0	0
GPA	2362	7.13	8	2	26	35.6111	11.9	0	0	0	0	0	0	0	0	0	0	0	84.847	0	0
GPA	2449	2.06	12	2	33	36.6667	13	0	0	0	0	2	0	0	0	0	1	0	26.78	2	0
GPA	2227	7.28	10	2	29	36.1111	13.2	0	0	0	0	0	0	0	0	0	0	0	96.096	0	0
GPA	209	9.56	58	2	40	35.0556	11.2	0	0	0	0	0	0	0	0	0	0	0	107.072	0	0
GPA	311	7.72	33	2	50	35.5556	11.6	0	0	0	0	0	0	0	0	0	0	0	89.552	0	0
GPA	1707	10.05	63	2	41	36.6667	11.1	0	0	0	0	0	0	0	0	0	0	0	111.555	0	0
GPA	2306	8.11	55	2	56	36.6667	13.5	0	0	0	0	0	0	0	0	0	0	0	109.485	0	0
GPA	2377	4.72	13	2	37	35.5556	14.4	0	0	0	0	0	0	0	0	0	1	0	67.968	0	0
GPA	2331	3.31	30	2	46	36.2778	15.7	0	0	0	0	0	0	0	0	0	1	0	51.967	0	0
GPA	514	8.63	31	2	50	35.5556	11.7	0	0	0	0	0	0	0	0	0	1	0	100.971	0	0
GPA	604	9.99	13	2	32	36.6667	12.4	0	0	0	0	0	0	0	0	0	0	0	123.876	0	0
GPA	1225	0.47	31	2	46	36.7222	12.8	0	0	0	0	1	0	0	0	0	1	0	6.016	0	0
GPA	2120	4.74	40	2	55	36.7778	14.4	0	0	0	0	0	0	0	0	0	1	0	68.256	0	0
GPA	2517	9.36	26	2	42	36.6667	14	0	0	0	0	0	0	0	0	0	0	0	131.04	0	0
GPA	519	11.23	26	2	48	36.6667	12.8	0	0	0	0	0	0	0	0	0	0	0	143.744	0	0
GPA	2433	3.89	9	2	24	35.7778	10.5	0	0	0	0	2	0	0	0	0	1	0	40.845	0	0
GPA	1625	15.07	32	2	35	36.1111	4.8	0	0	0	0	0	0	0	0	0	0	0	72.336	0	0
GPA	2670	3.12	40	2	42	36.3333	13.6	0	0	0	0	2	0	0	0	0	1	0	42.432	0	0
GPA	625	11.31	28	2	46	35.6111	12.6	0	0	0	0	0	0	0	0	0	0	0	142.506	0	0
GPA	2204	8.52	40	2	30	36.2222	12.3	0	0	0	0	0	0	0	0	0	0	0	104.796	0	0
GPA	1924	6.12	50	2	36	36.1111	12.2	0	0	0	0	0	0	0	0	0	0	0	74.664	0	0
GPA	812	5.34	15	2	40	36.6667	14	0	0	0	0	0	0	0	0	0	0	0	74.76	0	0
GPA	1022	16.53	18	2	50	36.1111	9.7	0	0	0	0	0	0	0	0	0	1	0	160.341	0	0
GPA	1122	12.36	50	2	61	36.1111	12.4	0	0	0	0	0	0	0	0	0	0	0	153.264	0	0
TES	97	9.51	10	2	25	37.7778	12.1	2	532	2	0	0	0	0	0	0	0	1	115.071		2
GPA	2021	8.57	7	2	16	36.1111	11.9	0	0	0	0	0	0	0	0	0	0	0	101.983	0	0
GPA	2365	6.52	8	2	20	35.5556	13.9	0	0	0	0	0	0	0	0	0	0	0	90.628	0	0
GPA	1943	8.41	70	2	45	36.6667	12.8	0	0	0	0	0	0	0	0	0	0	0	107.648	0	0
GPA	808	9.1	55	2	35	36.1111	13.7	0	0	0	0	0	0	0	0	0	0	0	124.67	0	0
GPA	1534	5.9	30	2	40	36.1111	14.5	0	0	0	0	0	0	0	0	0	0	0	85.55	0	0
GPA	2023	7.33	65	2	33	35.5556	11.8	0	0	0	0	0	0	0	0	0	0	0	86.494	0	0
GPA	2208	18.12	25	2	44	36.1111	6.5	0	0	0	0	0	0	0	0	0	0	0	117.78	0	0
GPA	1014	10.58	35	2	55	36.1111	11.7	0	0	0	0	0	0	0	0	0	0	0	123.786	0	0
GPA	2372	2.19	47	2	50	36.1111	12.5	0	0	0	0	0	0	0	0	0	1	0	27.375	0	0
GPA	2814	0.72	60	2	47	35.5556	12.1	0	0	0	0	0	0	0	0	0	1	0	8.712	0	0
GPA	2318	7.6	37	2	54	35.5556	14.3	0	0	0	0	0	0	0	0	0	0	0	108.68	0	0
GPA	303	8.28	34	2	36	36.2778	12.2	0	0	0	0	0	0	0	0	0	0	0	101.016	0	0
GPA	1628	1.86	39	2	58	35.5556	14.2	0	0	0	0	0	0	0	0	0	1	0	26.412	0	0
GPA	2407	8.06	29	2	53	36.3333	10.5	0	0	0	0	0	0	0	0	0	0	0	84.63	0	0
GPA	2419	6.25	50	2	41	36.1667	13.1	0	0	0	0	0	0	0	0	0	0	0	81.875	0	0
GPA	1023	0.31	45	2	50	35.8333	12.1	0	0	0	0	0	0	0	0	0	1	0	3.751	0	0
GPA	2332	6.78	12	2	33	36.3889	14.2	0	0	0	0	0	0	0	0	0	0	0	96.276	0	0
GPA	110	8.06	9	2	26	35.7222	11.9	0	0	0	0	0	0	0	0	0	0	0	95.914	0	0
TES	81	9.24	7	2	17	36.1111	10.3	2	121	2	0	0	0	0	0	0	0	1	95.172		2
GPA	2418	5.9	35	2	45	37.2222	11.8	0	0	0	0	0	0	0	0	0	0	0	69.62	0	0
GPA	1949	2.85	26	2	57	36.1111	14	0	0	0	0	0	0	1	0	0	1	0	39.9	0	0
GPA	2667	0.98	50	2	41	36.6667	12.5	0	0	0	0	2	0	0	0	0	1	0	12.25	0	0
GPA	1806	8.13	41	2	48	36.1111	14.7	0	0	0	0	0	0	0	0	0	0	0	119.511	0	0
GPA	2630	4.85	16	2	53	36.2222	13.4	0	0	0	0	2	0	0	0	0	1	0	64.99	0	0
GPA	401	8.99	12	2	20	38.8889	10.4	0	0	0	0	0	0	0	0	0	0	1	93.496	1	1
GPA	2044	9.88	23	2	40	36.1111	13.1	0	0	0	0	0	0	0	0	0	0	0	129.428	0	0
GPA	813	7.81	30	2	50	36.6667	13.2	0	0	0	0	0	0	0	0	0	0	0	103.092	0	0
GPA	2374	9.01	9	2	18	35.7222	12.6	0	0	0	0	0	0	0	0	0	0	0	113.526	0	0
GPA	1517	9.08	60	2	45	36.6667	11	0	0	0	0	0	0	0	0	0	0	0	99.88	0	0
GPA	1942	6.59	32	2	42	36.6667	12.4	0	0	0	0	0	0	0	0	0	0	0	81.716	0	0
GPA	2652	3.49	24	2	47	36.1111	11.8	0	0	0	0	2	0	0	0	0	1	0	41.182	0	0
GPA	724	6.49	35	2	46	36.1111	12.7	0	0	0	0	0	0	0	0	0	0	0	82.423	0	0
GPA	911	6.17	45	2	50	36.6667	11.7	0	0	0	0	0	0	0	0	0	0	0	72.189	0	0
TES	44	7.53	7	2	16	37.7778	12.1	3	28	2	0	0	0	0	0	0	0	1	91.113		3
GPA	2002	8.94	40	2	48	35.5556	11.5	0	0	0	0	0	0	0	0	0	0	0	102.81	0	0
GPA	2116	7.25	30	2	50	36.1111	12.3	0	0	0	0	0	0	0	0	0	1	0	89.175	0	0
GPA	2313	4.16	10	2	19	36.3889	12.3	0	0	0	0	2	0	0	0	0	1	0	51.168	0	0
GPA	504	9.1	31	2	65	35	13.2	0	0	0	0	0	0	0	0	0	0	0	120.12	0	0
GPA	2123	5.46	50	2	45	36.1111	13	0	0	0	0	0	0	0	0	0	0	0	70.98	0	0
TES	82	8.99	11	2	37	38.3333	12.8	2	135	2	0	0	0	0	0	0	0	1	115.072		2
GPA	2241	4.81	14	2	40	36.6667	13.5	0	0	0	0	0	0	0	0	0	1	0	64.935	0	0
GPA	2019	8.14	40	2	45	35.6111	12.9	0	0	0	0	0	0	0	0	0	0	0	105.006	0	0
GPA	2609	1.62	65	2	46	36.2778	10.6	0	0	0	0	2	0	0	0	0	1	0	17.172	0	0
GPA	2242	5.91	12	2	36	36.1111	12.7	0	0	0	0	0	0	0	0	0	0	0	75.057	0	0
GPA	2424	8.53	70	2	41	36.1111	11	0	0	0	0	0	0	0	0	0	0	0	93.83	0	0
GPA	1934	6.38	50	2	30	36.1111	11.5	0	0	0	0	0	0	0	0	0	0	0	73.37	0	0
GPA	1715	8.36	30	2	44	36.6667	11.9	0	0	0	0	0	0	0	0	0	0	0	99.484	0	0
GPA	2230	7.25	11	2	30	36.1111	12	0	0	0	0	0	0	0	0	0	0	0	87	0	0
GPA	2213	5.84	11	2	28	36.1667	12.7	0	0	0	0	0	0	0	0	0	0	0	74.168	0	0
GPA	2442	7.6	20	2	41	36.1111	12.6	0	0	0	0	0	0	0	0	0	0	0	95.76	0	0
GPA	317	9.45	14	2	43	35.5556	11.4	0	0	0	0	0	0	0	0	0	0	0	107.73	0	0
GPA	521	9.32	28	2	60	35.6667	13.3	0	0	0	0	0	0	0	0	0	0	0	123.956	0	0
GPA	2705	13.12	13	2	33	36.6667	11.5	0	0	0	0	0	0	0	0	0	0	0	150.88	0	0
GPA	1027	7.01	35	2	52	36.1111	10.1	0	0	0	0	0	0	0	0	0	0	0	70.801	0	0
GPA	1407	6.1	35	2	46	36.2222	12.8	0	0	0	0	0	0	0	0	0	0	0	78.08	0	0
GPA	1708	9.99	72	2	35	36.1111	12.6	0	0	0	0	0	0	0	0	0	0	0	125.874	0	0
GPA	2423	5.09	35	2	49	36.1667	10.9	0	0	0	0	0	0	0	0	0	0	0	55.481	0	0
GPA	2628	2.8	45	2	69	36.6667	11.7	0	0	0	0	1	0	0	0	0	1	0	32.76	0	0
GPA	1602	12.81	50	2	68	36.1111	10.1	0	0	0	0	0	0	0	0	0	0	0	129.381	0	0
GPA	2214	8.32	9	2	16	36.2222	9.3	0	0	0	0	0	0	0	0	0	0	0	77.376	0	0
GPA	1629	6.3	28	2	47	35.5556	13.6	0	0	0	0	0	0	0	0	0	0	0	85.68	0	0
GPA	1831	11.01	41	2	52	35.5556	11.4	0	0	0	0	0	0	0	0	0	0	0	125.514	0	0
GPA	117	16.56	56	2	48	36.1111	8.6	0	0	0	0	0	0	0	0	0	0	0	142.416	0	0
GPA	904	6	55	2	42	36.1111	12.9	0	0	0	0	0	0	0	0	0	0	0	77.4	0	0
GPA	2335	6.09	35	2	50	35.5556	14.4	0	0	0	0	0	0	0	0	0	0	0	87.696	0	0
GPA	308	3.08	18	2	59	35	13.1	0	0	0	0	0	0	0	0	0	1	0	40.348	0	0
GPA	2367	8.13	8	2	19	36.2222	10.2	0	0	0	0	0	0	0	0	0	0	0	82.926	0	0
GPA	1527	8.03	28	2	45	36.1111	14.5	0	0	0	0	0	0	0	0	0	0	0	116.435	0	0
GPA	1711	7.56	45	2	35	36.2778	11.7	0	0	0	0	0	0	0	0	0	0	0	88.452	0	0
GPA	507	4.08	41	2	40	35.5556	10.9	0	0	0	0	0	0	0	0	0	1	0	44.472	0	0
GPA	2519	9.69	18	2	51	36.6667	13	0	0	0	0	0	0	0	0	0	1	0	125.97	0	0
GPA	1515	4.52	58	2	50	36.1111	13.8	0	0	0	0	0	0	0	0	0	1	0	62.376	0	0
GPA	1915	17.04	48	2	42	36.6667	5.4	0	0	0	0	0	0	0	0	0	0	0	92.016	0	0
GPA	1824	10.37	23	2	55	36.6667	13.3	0	0	0	0	0	0	0	0	0	0	0	137.921	0	0
GPA	2314	5.22	33	2	45	36.6667	10.7	0	0	0	0	0	0	0	0	0	0	0	55.854	1	0
GPA	1108	10.58	21	2	46	36.6667	12.5	0	0	0	0	0	0	0	0	0	0	0	132.25	0	0
GPA	1814	4.09	26	2	54	36.6667	11.2	0	0	0	0	0	0	0	0	0	1	0	45.808	0	0
GPA	2647	5.93	45	2	43	36.6667	11.3	0	0	0	0	0	0	0	0	0	1	0	67.009	0	0
GPA	709	9.94	22	2	49	36.6667	10.8	0	0	0	0	0	0	0	0	0	0	0	107.352	0	0
GPA	2124	6.51	16	2	44	36.6667	13.5	0	0	0	0	0	0	0	0	0	0	0	87.885	0	0
GPA	2387	6.08	12	2	29	36.1111	12.9	0	0	0	0	0	0	0	0	0	0	0	78.432	1	0
GPA	1311	2.82	54	2	45	36.1111	12.3	0	0	0	0	0	0	0	0	0	1	0	34.686	0	0
GPA	1422	10.57	45	2	41	36.1111	12.1	0	0	0	0	0	0	0	0	0	0	0	127.897	0	0
GPA	2307	5.59	55	2	51	36.6667	13	0	0	0	0	2	0	0	0	0	1	0	72.67	0	0
TES	45	8.25	26	2	61	37.7778	13.9	2	9	2	0	0	0	0	0	0	0	1	114.675		2
GPA	703	4.43	25	2	34	36	13.7	0	0	0	0	0	0	0	0	0	1	0	60.691	0	0
GPA	1717	8.14	22	2	54	36.1111	13	0	0	0	0	0	0	0	0	0	0	0	105.82	0	0
GPA	2425	8.24	16	2	46	36.3333	12.7	0	0	0	0	0	0	0	0	0	0	0	104.648	0	0
GPA	601	1.52	26	2	45	35.5556	14.9	0	0	0	0	2	0	0	0	0	1	0	22.648	0	0
GPA	2037	6.35	30	2	50	35.5556	13.3	0	0	0	0	0	0	0	0	0	1	0	84.455	0	0
GPA	1713	5.6	45	2	51	36.6667	12.5	0	0	0	0	0	0	0	0	0	0	0	70	0	0
GPA	2627	6.01	35	2	56	36.2222	12.7	0	0	0	0	2	0	0	0	0	1	0	76.327	0	0
GPA	809	8.78	22	2	42	36.1111	14.2	0	0	0	0	0	0	0	0	0	0	0	124.676	0	0
GPA	1533	2.62	80	2	53	36.6667	14	0	0	0	0	0	0	0	0	0	1	0	36.68	0	0
GPA	2409	6.56	60	2	49	36.1111	12.7	0	0	0	0	0	0	0	0	0	0	0	83.312	0	0
GPA	2011	4.86	25	2	44	35	12.5	0	0	0	0	0	0	0	0	0	1	0	60.75	0	0
TES	55	6.22	22	2	45	37.8889	11.1	1	324	2	0	0	0	0	0	0	0	1	69.042		1
GPA	1601	6.41	11	2	24	35	13.5	0	0	0	0	0	0	0	0	0	0	0	86.535	0	0
GPA	1323	8.36	35	2	42	36.1111	13.5	0	0	0	0	0	0	0	0	0	1	0	112.86	0	0
GPA	2225	2.3	12	2	36	36.1111	13.9	0	0	0	0	0	0	0	0	0	1	0	31.97	0	0
GPA	702	11.75	20	2	54	35.7222	12.3	0	0	0	0	0	0	0	0	0	0	0	144.525	0	0
GPA	104	10.74	9	2	20	37.2222	11.9	0	0	0	0	0	0	0	0	0	0	0	127.806	0	0
GPA	1202	8.37	44	2	48	36.1111	12.2	0	0	0	0	0	0	0	0	0	0	0	102.114	0	0
GPA	2121	5.85	17	2	40	36.8333	13.5	0	0	0	0	0	0	0	0	0	0	0	78.975	0	0
TES	90	9.98	20	2	48	36.6667	11.6	2	30	2	0	0	0	0	0	0	0	1	115.768		2
GPA	820	8.06	45	2	46	36.1111	11.4	0	0	0	0	0	0	0	0	0	0	0	91.884	0	0
GPA	1910	1.67	30	2	63	36.1111	13.8	0	0	0	0	0	0	0	0	0	1	0	23.046	0	0
GPA	2383	3.09	11	2	26	36.3333	13	0	0	0	0	0	0	0	0	0	1	0	40.17	0	0
GPA	2608	4.48	40	2	63	36.8333	11.8	0	0	0	0	2	0	0	0	0	1	0	52.864	0	0
GPA	722	7.09	17	2	50	36.1111	11.6	0	0	0	0	0	0	0	0	0	0	0	82.244	0	0
TES	65	7.05	3	2	43	39.4444	13.9	1	370	2	0	0	0	0	0	0	0	1	97.995		1
GPA	2403	6.07	49	2	51	36.6667	12	0	0	0	0	0	0	0	0	0	1	0	72.84	1	0
GPA	2329	6.72	35	2	63	36.4444	13.9	0	0	0	0	0	0	0	0	0	0	0	93.408	0	0
GPA	2328	0	26	2	51	37.2222	13.8	0	0	0	0	2	0	0	0	0	1	0	0	0	0
GPA	2668	3.2	43	2	44	36.1111	13.2	0	0	0	0	2	0	0	0	0	1	0	42.24	0	0
GPA	1525	10.44	21	2	53	36.6667	13	0	0	0	0	0	0	0	0	0	0	0	135.72	0	0
GPA	503	5.81	8	2	19	36.6667	12.8	0	0	0	0	0	0	0	0	0	0	0	74.368	0	0
GPA	309	11.82	7	2	18	36.9444	10.9	0	0	0	0	0	0	0	0	0	0	0	128.838	0	0
GPA	2706	6.22	12	2	34	36.5556	12.8	0	0	0	0	0	0	0	0	0	1	0	79.616	0	0
GPA	2363	4.13	42	2	49	36.4444	14.5	0	0	0	0	0	0	0	0	0	1	0	59.885	0	0
GPA	807	7.77	28	2	49	35.5556	13.4	0	0	0	0	0	0	0	0	0	0	0	104.118	0	0
GPA	302	9.79	26	2	53	35.5556	13.4	0	0	0	0	0	0	0	0	0	0	0	131.186	0	0
GPA	2728	5.8	65	2	40	36.7222	13.9	0	0	0	0	0	0	0	0	0	0	0	80.62	0	0
GPA	2718	4.61	35	2	37	36.7778	13	0	0	0	0	0	0	0	0	0	1	0	59.93	3	0
TES	157	7.54	5	2	19	38.8889	12.4	1	433	2	0	0	0	0	0	0	0	1	93.496		1
GPA	621	9.1	60	2	38	35.5556	11.1	0	0	0	0	0	0	0	0	0	0	0	101.01	0	0
GPA	2203	2.69	55	2	42	36.1111	11.4	0	0	0	0	0	0	1	0	0	1	0	30.666	0	0
GPA	2105	6.11	45	2	50	37.8333	13.5	0	0	0	0	0	0	0	0	0	0	0	82.485	0	0
GPA	1542	8.09	69	2	35	36.1111	13.1	0	0	0	0	0	0	0	0	0	0	0	105.979	0	0
GPA	1004	8.75	70	2	49	36.1111	12	0	0	0	0	0	0	0	0	0	0	0	105	0	0
GPA	1117	9.84	8	2	22	36.6667	11	0	0	0	0	0	0	0	0	0	0	0	108.24	0	0
GPA	2669	1.03	50	2	40	36.1111	11.9	0	0	0	0	2	0	0	0	0	1	0	12.257	0	0
GPA	2108	4.22	40	2	54	36.2778	13.8	0	0	0	0	0	0	0	0	0	1	0	58.236	0	0
GPA	1530	7.8	28	2	43	36.1111	13.4	0	0	0	0	0	0	0	0	0	0	0	104.52	0	0
GPA	1811	5.51	26	2	55	36.6667	14.2	0	0	0	0	0	0	0	0	0	0	0	78.242	0	0
GPA	725	11.82	36	2	45	35.7778	10.8	0	0	0	0	0	0	0	0	0	0	0	127.656	0	0
GPA	2631	7.03	35	2	44	36.2222	11.2	0	0	0	0	0	0	0	0	0	0	0	78.736	0	0
