# Supplementary material for: Glucose-6-phosphate dehydrogenase activity in individuals with and without malaria: Analysis of clinical trial, cross-sectional and case–control data from Bangladesh
Source: PLoS Med. 2021 Apr 23;18(4):e1003576. doi: 10.1371/journal.pmed.1003576 (PMC8064587; doi:10.1371/journal.pmed.1003576)
Supplement: S4 File. Database — (XLS) [file pmed.1003576.s008.xls]

## Sheet: Sheet1
STUDY	ID	CACO	DATE0	AGE	SEX	TEMP	BTRANS	WEIGHT	HEIGHT	PREVPRST	PREVDIAG	PREVMAL	HB	SPECDT	G6PD	PYO	G6PDUdl	GENO	GENTYPE	DIAG
study	subID	0=control, 1=case	date of visit	age	1=male, 2=female	Celsius	1=yes 0=no	weight	height	Parasitect in prev episode / ul	Previosu diagnosis: 0=neg 1=Pf 2=Pv 3=Pf+Pv	No. of malaria episodes during surveillance	Hb in g/dL	Date spectr	G6PD activity U/gHb	person years of observation	G6PD in U/dL	genotyping done? 1=yes 0=no	0DK/ND 11hoMHD 12heMHD 21hoMED 22heMED 31hoORS 32heeORS 41hoVN 51hoKRL	Microscopy: 0=neg 1=Pf 2=Pv 3=mix
PEGY	N001	0	2018-09-02	56	2	35.7778	0	46	140	0	0	0	14.6	2018-09-03	6.10556	8.77207	89.1411	1	0	0
PEGY	N002	0	2018-09-02	43	1	36.6667	0	73	164	0	0	0	14.7	2018-09-03	7.23589	8.74743	106.368	1	0	0
PEGY	N003	0	2018-09-02	10	1	36.6667	0	27	130	0	0	0	17.3	2018-09-03	0.536882	8.74743	9.28805	1	11	0
PEGY	N004	0	2018-09-02	45	2	36.6667	0	56	145	0	0	0	14.4	2018-09-03	12.7691	8.75017	183.875	0		0
PEGY	N005	0	2018-09-02	36	2	36.6667	0	49	151	0	0	0	12.5	2018-09-03	8.46032	8.74743	105.754	0		0
PEGY	N006	0	2018-09-02	54	2	36.6667	0	38	145	0	0	0	15	2018-09-03	9.17087	8.73648	137.563	0		0
PEGY	N007	0	2018-09-03	28	2	36.6667	0	60	153	0	0	0	13.4	2018-09-03	6.22471	8.73101	83.4112	1	0	0
PEGY	N008	0	2018-09-03	6	1	35.7778	0	15	103	0	0	0	11.8	2018-09-03	9.53901	2.49418	112.56	0		0
PEGY	N009	0	2019-04-23	38	1	35.5556	0	50	165	0	0	0	15.7	2019-04-24	8.17859	9.44285	128.404	0		0
PEGY	N010	0	2018-09-08	17	2	36.6667	0	43	150	0	0	0	14	2018-09-09	9.50163	8.8104	133.023	0		0
PEGY	N011	0	2018-09-08	8	1	35.8889	0	17	113	0	0	0	16	2018-09-09	8.24663	7.53457	131.946	0		0
PEGY	N012	0	2018-09-08	12	1	35.7778	0	28	136	0	0	0	15.6	2018-09-09	10.1619	8.80493	158.526	0		0
PEGY	N013	0	2018-09-08	44	1	36.6667	0	59	158	0	0	0	20.1	2018-09-09	10.1018	8.81314	203.046	0		0
PEGY	N014	0	2018-12-19	16	2	35.5556	0	40	150	0	0	0	13.4	2018-12-20	17.6344	9.08693	236.301	0		0
PEGY	N015	0	2018-09-10	46	1	36	0	67	174	0	0	0	22.5	2018-09-11	6.5138	8.79124	146.56	1	0	0
PEGY	N016	0	2018-09-10	39	1	35.8889	0	53	161	0	0	0	18.3	2018-09-11	10.5223	8.46817	192.557	0		0
PEGY	N017	0	2018-09-10	37	2	36	0	45	152	0	0	0	17.1	2018-09-11	9.22812	7.45791	157.801	0		0
PEGY	N018	0	2018-09-10	39	2	35.7778	0	50	149	0	0	0	16.1	2018-09-11	2.69482	8.79945	43.3866	1	0	0
PEGY	N019	0	2018-09-10	38	1	35.7778	0	51	164	0	0	0	16.5	2018-09-11	14.1541	6.63381	233.542	0		0
PEGY	N021	0	2018-09-12	41	2	36	0	46	146	0	0	0	13.6	2018-09-13	8.96957	8.80767	121.986	0		0
PEGY	N022	0	2018-09-12	44	1	36	0	71	168	0	0	0	16.5	2018-09-13	11.8294	8.75565	195.185	0		0
PEGY	N023	0	2018-09-12	33	2	36.6667	0	43	147	0	0	0	13.5	2018-09-13	0.996028	8.81588	13.4464	1	11	0
PEGY	N024	0	2018-09-12	44	1	36	0	60	170	0	0	0	14.7	2018-09-13	1.72178	8.6653	25.3102	1	11	0
PEGY	N025	0	2018-09-15	59	2	36.6667	0	55	153	0	0	0	15.5	2018-09-16	7.35595	8.6872	114.017	1	0	0
PEGY	N026	0	2018-09-15	33	2	35.7778	0	82	152	0	0	0	15	2018-09-16	8.82832	6.1848	132.425	0		0
PEGY	N027	0	2018-09-15	38	2	36	0	49	152	0	0	0	11.4	2018-09-16	9.29812	6.16564	105.999	0		0
PEGY	N028	0	2018-09-15	40	2	35.7778	0	30	139	0	0	0	12	2018-09-16	10.113	8.73374	121.356	0		0
PEGY	N029	0	2018-09-17	16	1	36.6667	0	48	169	0	0	0	17.1	2018-09-18	6.33872	8.72553	108.392	1	0	0
PEGY	N030	0	2018-09-17	46	1	36.6667	0	65	168	0	0	0	14.2	2018-09-18	0.767841	8.73648	10.9033	1	11	0
PEGY	N031	0	2018-09-17	65	1	35.7778	0	68	159	0	0	0	12.9	2018-09-18	0.710592	8.73374	9.16664	1	11	0
PEGY	N032	0	2018-09-17	60	2	36	0	44	143	0	0	0	14.1	2018-09-18	9.4588	8.73648	133.369	0		0
PEGY	N033	0	2018-09-17	25	1	35.6667	0	54	163	0	0	0	17.7	2018-09-18	16.9328	8.72553	299.71	0		0
PEGY	N034	0	2018-09-19	41	2	35.6667	0	32	138	0	0	0	14.4	2018-09-20	10.685	8.69815	153.865	0		0
PEGY	N035	0	2018-09-19	51	1	36.6667	0	40	158	0	0	0	15.8	2018-09-20	8.57297	8.68446	135.453	0		0
PEGY	N036	0	2018-09-19	40	1	35.7778	0	49	150	0	0	0	17.3	2018-09-20	13.896	8.67899	240.401	0		0
PEGY	N037	0	2018-09-19	11	2	35.7778	0	25	128	0	0	0	13.1	2018-09-20	10.6458	5.92197	139.46	0		0
PEGY	N038	0	2018-09-19	21	1	35.7778	0	72	172	0	0	0	17.1	2018-09-20	8.62588	8.69815	147.503	0		0
PEGY	N039	0	2018-09-19	40	2	36	0	66	158	0	0	0	17.3	2018-09-20	10.4429	8.64887	180.662	0		0
PEGY	N040	0	2018-09-19	8	2	36	0	18	114	0	0	0	13.3	2018-09-20	8.56932	7.54004	113.972	0		0
PEGY	N041	0	2019-02-19	39	2	36	0	68	158	0	0	0	15.3	2019-02-20	12.0487	9.10335	184.345	0		0
PEGY	N042	0	2019-01-14	35	2	36.6667	0	43	156	0	0	0	14.1	2019-01-15	4.25912	6.2423	60.0536	1	0	0
PEGY	N043	0	2018-09-23	14	2	35.7778	0	48	153	0	0	0	14.5	2018-09-24	6.59756	8.6653	95.6647	1	0	0
PEGY	N044	0	2018-09-23	12	2	36	0	22	126	0	0	0	7.9	2018-09-24	13.3146	8.69268	105.185	0		0
PEGY	N045	0	2018-09-23	40	1	35.7778	0	46	159	0	0	0	13.3	2018-09-24	11.0939	8.6653	147.548	0		0
PEGY	N046	0	2018-09-24	48	2	35.7778	0	46	152	0	0	0	11	2018-09-25	6.80363	8.71458	74.84	1	0	0
PEGY	N047	0	2018-09-24	11	1	36.6667	0	24	125	0	0	0	12	2018-09-25	11.5071	8.6872	138.085	0		0
PEGY	N048	0	2018-09-24	19	2	36.6667	0	36	146	0	0	0	16.7	2018-09-25	8.30047	8.69815	138.618	0		0
PEGY	N049	0	2018-10-06	61	1	36.6667	0	43	164	0	0	0	15.5	2018-10-07	8.84899	8.95551	137.159	0		0
PEGY	N050	0	2018-10-06	11	2	35.7778	0	21	120	0	0	0	13	2018-10-07	9.8421	8.94456	127.947	0		0
PEGY	N051	0	2018-10-06	14	2	35.7778	0	30	142	0	0	0	14.8	2018-10-07	8.84327	8.95551	130.88	0		0
PEGY	N052	0	2018-10-06	10	2	35.7778	0	21	118	0	0	0	12	2018-10-07	1.3349	8.95551	16.0188	1	31	0
PEGY	N053	0	2018-10-06	28	2	35.8889	0	39	148	0	0	0	14.3	2018-10-07	7.44304	8.94456	106.435	1	31	0
PEGY	N054	0	2018-10-06	12	1	35.8889	0	24	123	0	0	0	14.8	2018-10-07	6.47934	8.95003	95.8942	1	0	0
PEGY	N055	0	2018-10-08	11	2	36	0	25	129	0	0	0	9	2018-10-09	8.82187	8.79398	79.3968	0		0
PEGY	N056	0	2018-10-08	52	1	36	0	55	173	0	0	0	14.5	2018-10-09	9.0328	8.75291	130.976	0		0
PEGY	N057	0	2018-10-08	39	2	35.7778	0	51	146	0	0	0	12.5	2018-10-09	11.0674	7.23888	138.343	0		0
PEGY	N058	0	2018-10-31	26	1	35.8889	0	56	173	0	0	0	17.2	2018-11-01	14.0602	8.5065	241.835	0		0
PEGY	N059	0	2018-10-31	17	1	35.8889	0	50	168	0	0	0	15.2	2018-11-01	12.6912	8.50924	192.906	0		0
PEGY	N060	0	2018-10-31	38	1	35.8889	0	45	162	0	0	0	15.4	2018-11-01	17.1878	8.50924	264.691	0		0
PEGY	N061	0	2018-10-31	16	2	36	0	42	153	0	0	0	13.3	2018-11-01	10.9714	8.50924	145.92	0		0
PEGY	N062	0	2018-10-31	36	2	36	0	56	154	0	0	0	13.6	2018-11-01	12.1522	8.51198	165.27	0		0
PEGY	N063	0	2018-11-03	10	2	36	0	22	132	0	0	0	15.1	2018-11-04	4.91826	8.23546	74.2657	1	0	0
PEGY	N064	0	2018-11-05	41	1	36	0	50	158	0	0	0	14.8	2018-11-06	11.0875	8.47365	164.094	0		0
PEGY	N065	0	2018-11-03	43	1	36	0	47	165	0	0	0	16.9	2018-11-04	1.66074	8.49829	28.0666	1	11	0
PEGY	N066	0	2018-11-03	12	1	35.7778	0	27	131	0	0	0	15.4	2018-11-04	10.2679	8.46817	158.126	0		0
PEGY	N067	0	2018-11-05	11	2	35.8889	0	20	121	0	0	0	16.9	2018-11-06	8.58922	8.48734	145.158	0		0
PEGY	N068	0	2018-11-05	39	2	35.7778	0	52	150	0	0	0	12.4	2018-11-06	10.1668	8.4846	126.068	0		0
PEGY	N069	0	2018-11-05	37	1	35.8889	0	52	161	0	0	0	17.5	2018-11-06	8.98529	8.4846	157.243	0		0
PEGY	N070	0	2018-11-05	28	2	36	0	59	155	0	0	0	17.7	2018-11-06	10.3095	8.4846	182.479	0		0
PEGY	N071	0	2018-11-05	14	1	35.8889	0	32	145	0	0	0	15.8	2018-11-06	12.5276	8.47365	197.937	0		0
PEGY	N072	0	2018-11-05	13	1	36	0	40	155	0	0	0	14.2	2018-11-06	0.878537	8.47365	12.4752	1	11	0
PEGY	N073	0	2018-11-07	75	1	36	0	55	158	0	0	0	15.1	2018-11-08	8.5175	8.47091	128.614	0		0
PEGY	N074	0	2018-11-07	11	2	36	0	29	141	0	0	0	12.7	2018-11-08	11.3614	8.33676	144.289	0		0
PEGY	N075	0	2018-11-07	31	2	36	0	53	152	0	0	0	15.1	2018-11-08	10.9093	6.59274	164.731	0		0
PEGY	N076	0	2018-11-07	41	1	35.7778	0	52	155	0	0	0	18.4	2018-11-08	4.27445	8.47365	78.6499	1	0	0
PEGY	N077	0	2018-11-07	44	2	35.8889	0	41	145	0	0	0	16	2018-11-08	9.66456	8.45448	154.633	0		0
PEGY	N078	0	2018-11-07	47	2	36	0	45	140	0	0	0	13.9	2018-11-08	2.33885	8.47091	32.51	1	22	0
PEGY	N079	0	2018-11-10	50	1	36	0	51	166	0	0	0	13.2	2018-11-11	1.53794	8.45996	20.3008	1	31	0
PEGY	N080	0	2018-11-10	19	1	36.6667	0	54	160	0	0	0	16.4	2018-11-11	11.5527	8.50924	189.464	0		0
PEGY	N081	0	2018-11-10	38	1	36.6667	0	56	170	0	0	0	18.5	2018-11-11	10.8552	8.51472	200.822	0		0
PEGY	N082	0	2018-11-12	39	1	35.7778	0	45	157	0	0	0	17.3	2018-11-13	8.4005	8.44353	145.329	0		0
PEGY	N083	0	2018-11-12	11	2	36.6667	0	38	146	0	0	0	14.3	2018-11-13	11.6628	8.44353	166.778	0		0
PEGY	N084	0	2018-11-12	17	1	36	0	55	169	0	0	0	17.8	2018-11-13	10.0739	8.44353	179.316	0		0
PEGY	N085	0	2018-11-12	52	2	35.8889	0	53	149	0	0	0	12.9	2018-11-13	12.1335	8.45448	156.523	0		0
PEGY	N086	0	2018-11-12	47	1	36	0	45	157	0	0	0	14.2	2018-11-13	13.7223	8.44627	194.857	0		0
PEGY	N087	0	2019-03-30	14	2	35.7778	0	45	148	0	0	0	12.5	2019-03-31	9.59505	8.64887	119.938	0		0
PEGY	N088	0	2018-11-14	57	2	36.6667	0	42	146	0	0	0	13.9	2018-11-15	11.9971	8.43258	166.759	0		0
PEGY	N089	0	2018-11-14	28	2	35.5556	0	45	154	0	0	0	14.8	2018-11-15	10.2459	8.43258	151.639	0		0
PEGY	N090	0	2018-11-14	33	2	36	0	45	153	0	0	0	14.8	2018-11-15	8.60618	8.43258	127.372	0		0
PEGY	N091	0	2018-11-14	56	2	35.8889	0	33	150	0	0	0	14.2	2018-11-15	10.1901	8.43258	144.699	0		0
PEGY	N092	0	2018-11-14	43	2	36	0	38	145	0	0	0	13.9	2018-11-15	9.72639	8.42984	135.197	0		0
PEGY	N093	0	2018-11-14	46	2	35.7778	0	47	158	0	0	0	14.8	2018-11-15	4.36906	8.43258	64.6621	1	0	0
PEGY	N094	0	2018-11-14	7	1	36	0	15	118	0	0	0	12.8	2018-11-15	16.1544	7.0089	206.776	0		0
PEGY	N095	0	2018-11-18	43	1	36	0	48	164	0	0	0	14.3	2018-11-19	8.69849	8.58042	124.388	0		0
PEGY	N096	0	2018-11-18	44	2	35.6667	0	70	160	0	0	0	16.9	2018-11-19	4.66072	8.57769	78.7662	1	0	0
PEGY	N097	0	2018-11-18	41	1	35.8889	0	54	167	0	0	0	18.1	2018-11-19	12.5749	8.58042	227.607	0		0
PEGY	N098	0	2018-11-18	54	1	36	0	50	166	0	0	0	14.7	2018-11-19	1.0127	8.58042	14.8867	1	11	0
PEGY	N099	0	2018-11-19	59	1	36	0	50	168	0	0	0	11.1	2018-11-20	12.2497	8.56674	135.972	0		0
PEGY	N100	0	2018-11-18	47	1	35.7778	0	50	159	0	0	0	18.2	2018-11-19	0.536416	8.564	9.76278	1	11	0
PEGY	N101	0	2018-11-19	47	1	35.8889	0	55	165	0	0	0	16.6	2018-11-20	10.3468	8.58316	171.757	0		0
PEGY	N102	0	2018-11-19	10	2	36.6667	0	24	140	0	0	0	15.2	2018-11-20	12.2911	8.57221	186.824	0		0
PEGY	N103	0	2018-11-19	10	2	35.7778	0	24	126	0	0	0	12.6	2018-11-20	21.7413	8.56674	273.941	0		0
PEGY	N104	0	2018-11-19	13	1	36	0	23	134	0	0	0	12.8	2018-11-20	12.8281	8.56674	164.2	0		0
PEGY	N105	0	2018-11-19	50	2	35.7778	0	53	156	0	0	0	15.2	2018-11-20	10.3464	8.56947	157.266	0		0
PEGY	N106	0	2018-11-19	54	1	36	0	53	166	0	0	0	16.5	2018-11-20	11.5798	8.56947	191.066	0		0
PEGY	N107	0	2018-11-19	59	2	36	0	49	163	0	0	0	15.4	2018-11-20	6.40303	8.57769	98.6067	1	0	0
PEGY	N108	0	2018-11-21	31	1	36	0	55	159	0	0	0	16.7	2018-11-22	18.2738	8.37782	305.173	0		0
PEGY	N109	0	2018-11-21	29	1	35.7778	0	51	159	0	0	0	17.6	2018-11-22	8.14859	8.37782	143.415	0		0
PEGY	N110	0	2018-11-21	13	2	35.8889	0	36	145	0	0	0	14.4	2018-11-22	10.6933	8.37782	153.984	0		0
PEGY	N111	0	2018-11-21	64	2	36	0	37	144	0	0	0	11.8	2018-11-22	10.3801	8.37782	122.486	0		0
PEGY	N112	0	2018-12-11	17	2	35.7778	0	45	150	0	0	0	15	2018-12-12	8.84541	8.38056	132.681	0		0
PEGY	N113	0	2018-11-24	39	1	36	0	48	160	0	0	0	19.9	2018-11-25	1.03925	8.56674	20.681	1	11	0
PEGY	N114	0	2018-11-24	11	1	36	0	30	135	0	0	0	14.3	2018-11-25	13.1909	8.564	188.63	0		0
PEGY	N115	0	2018-11-24	16	2	35.7778	0	50	150	0	0	0	14.6	2018-11-25	13.4887	8.564	196.935	0		0
PEGY	N116	0	2018-11-24	29	1	35.8889	0	66	158	0	0	0	20.5	2018-11-25	11.5478	8.56674	236.729	0		0
PEGY	N117	0	2018-11-26	37	1	36	0	56	156	0	0	0	15.5	2018-11-27	16.1346	8.38056	250.086	0		0
PEGY	N118	0	2018-11-26	50	1	35.7778	0	49	162	0	0	0	15.2	2018-11-27	11.5703	8.37235	175.869	0		0
PEGY	N119	0	2018-11-26	58	1	35.8889	0	50	156	0	0	0	11.7	2018-11-27	19.2991	8.39151	225.799	0		0
PEGY	N120	0	2018-11-26	36	2	36	0	57	153	0	0	0	13.6	2018-11-27	15.7021	8.39151	213.548	0		0
PEGY	N122	0	2018-11-26	14	1	36.7778	0	39	156	0	0	0	15.1	2018-11-27	16.0604	8.50376	242.512	0		0
PEGY	N123	0	2018-12-09	39	1	35.7778	0	54	168	0	0	0	17.3	2018-12-10	9.02507	8.55578	156.134	0		0
PEGY	N124	0	2018-11-26	38	1	35.7778	0	54	158	0	0	0	15.1	2018-11-27	11.2031	8.52567	169.168	0		0
PEGY	N125	0	2018-11-27	50	1	36	0	57	163	0	0	0	17.2	2018-11-28	10.3935	8.55031	178.768	0		0
PEGY	N126	0	2018-11-27	13	2	36	0	36	149	0	0	0	13.9	2018-11-28	13.244	8.56674	184.092	0		0
PEGY	N127	0	2018-11-27	38	2	36	0	71	148	0	0	0	14.8	2018-11-28	9.48281	8.57221	140.346	0		0
PEGY	N128	0	2018-12-03	19	1	36	0	50	153	0	0	0	16.7	2018-12-04	10.5075	8.37509	175.476	0		0
PEGY	N129	0	2018-12-03	26	1	35.7778	0	54	159	0	0	0	17.1	2018-12-04	9.54991	8.37509	163.303	0		0
PEGY	N130	0	2018-12-03	16	1	35.7778	0	40	150	0	0	0	13.5	2018-12-04	0.959311	8.62423	12.9507	1	11	0
PEGY	N131	0	2018-12-03	38	1	35.8889	0	58	163	0	0	0	15.4	2018-12-04	13.6826	8.59685	210.711	0		0
PEGY	N132	0	2018-12-05	8	1	36.6667	0	19	117	0	0	0	13.7	2018-12-06	11.0725	7.99452	151.694	0		0
PEGY	N133	0	2018-12-05	61	2	35.7778	0	45	148	0	0	0	13.5	2018-12-06	9.09959	8.61602	122.844	0		0
PEGY	N134	0	2018-12-05	35	2	36.7778	0	54	148	0	0	0	12.8	2018-12-06	10.7001	8.61054	136.961	0		0
PEGY	N135	0	2018-12-05	44	1	35.7778	0	49	156	0	0	0	16.5	2018-12-06	12.775	8.62149	210.787	0		0
PEGY	N136	0	2018-12-05	62	1	35.8889	0	50	162	0	0	0	16.7	2018-12-06	9.00961	8.61054	150.461	0		0
PEGY	N137	0	2018-12-05	51	1	35.7778	0	43	146	0	0	0	12.8	2018-12-06	13.8541	8.61602	177.332	0		0
PEGY	N139	0	2018-12-09	13	2	36	0	40	141	0	0	0	14.2	2018-12-10	9.81107	8.4052	139.317	0		0
PEGY	N140	0	2018-12-09	39	1	35.5556	0	46	162	0	0	0	16.2	2018-12-10	8.6766	8.4052	140.561	0		0
PEGY	N141	0	2018-12-09	9	1	35.8889	0	25	133	0	0	0	13.6	2018-12-10	9.04364	8.40246	122.994	0		0
PEGY	N142	0	2019-04-07	13	2	36	0	41	146	0	0	0	11.2	2019-04-08	14.6211	8.74743	163.756	0		0
PEGY	N143	0	2018-12-11	47	2	35.8889	0	43	153	0	0	0	11.6	2018-12-12	11.2421	9.06502	130.409	0		0
PEGY	N144	0	2019-01-20	57	1	35.8889	0	50	159	0	0	0	14.1	2019-01-21	11.1848	9.18823	157.705	0		0
PEGY	N145	0	2018-12-11	44	1	36	0	58	168	0	0	0	14.6	2018-12-12	10.0124	8.63244	146.181	0		0
PEGY	N146	0	2018-12-11	20	2	35.7778	0	48	147	0	0	0	14.6	2018-12-12	13.8341	8.97741	201.978	0		0
PEGY	N147	0	2018-12-18	61	2	36	0	40	152	0	0	0	12.7	2018-12-19	12.452	8.42163	158.141	0		0
PEGY	N148	0	2018-12-19	62	1	35.8889	0	50	158	0	0	0	13.9	2018-12-20	8.41335	9.10062	116.946	0		0
PEGY	N149	0	2018-12-22	72	1	36.6667	0	61	157	0	0	0	12.8	2018-12-23	9.97418	9.07598	127.67	0		0
PEGY	N150	0	2018-12-22	16	2	36	0	61	161	0	0	0	9	2018-12-23	11.6862	9.05407	105.176	0		0
PEGY	N151	0	2018-12-22	11	2	35.7778	0	40	153	0	0	0	12.1	2018-12-23	16.8612	9.05407	204.021	0		0
PEGY	N152	0	2018-12-22	44	1	35.6667	0	44	161	0	0	0	13.3	2018-12-23	10.9601	6.83915	145.77	0		0
PEGY	N153	0	2018-12-22	35	1	36	0	83	158	0	0	0	16.7	2018-12-23	10.0038	9.05407	167.063	0		0
PEGY	N154	0	2018-12-22	40	1	35.7778	0	76	168	0	0	0	16	2018-12-23	0.629733	9.05407	10.0757	1	11	0
PEGY	N155	0	2018-12-22	47	1	35.8889	0	68	161	0	0	0	15	2018-12-23	10.8372	9.05407	162.558	0		0
PEGY	N156	0	2019-01-06	38	2	36	0	60	154	0	0	0	11.7	2019-01-07	8.45961	9.12526	98.9774	0		0
PEGY	N157	0	2019-01-06	13	2	36	0	40	151	0	0	0	11.3	2019-01-07	9.94991	9.11157	112.434	0		0
PEGY	N158	0	2019-01-06	12	2	35.8889	0	31	135	0	0	0	16.4	2019-01-07	9.82353	9.11978	161.106	0		0
PEGY	N159	0	2019-01-06	43	2	36.6667	0	40	158	0	0	0	12.5	2019-01-07	10.1744	9.13621	127.18	0		0
PEGY	N160	0	2019-01-07	53	2	36.6667	0	47	150	0	0	0	12.9	2019-01-08	13.3008	9.02396	171.581	0		0
PEGY	N161	0	2019-01-07	36	2	35.8889	0	47	158	0	0	0	14.6	2019-01-08	9.60298	7.17043	140.203	0		0
PEGY	N162	0	2019-01-07	47	1	35.8889	0	48	159	0	0	0	16	2019-01-08	9.10144	9.04038	145.623	0		0
PEGY	N163	0	2019-01-07	70	1	35.8889	0	55	165	0	0	0	14.9	2019-01-08	0.674634	9.04038	10.0521	1	11	0
PEGY	N164	0	2019-01-09	45	1	35.7778	0	47	161	0	0	0	15.2	2019-01-10	10.5312	8.01917	160.074	0		0
PEGY	N165	0	2019-01-09	38	1	35.8889	0	46	148	0	0	0	14.5	2019-01-10	11.5324	9.06229	167.219	0		0
PEGY	N166	0	2019-01-09	16	2	36	0	44	153	0	0	0	11.8	2019-01-10	12.6947	9.10883	149.798	0		0
PEGY	N167	0	2019-01-09	20	1	35.7778	0	56	159	0	0	0	13	2019-01-10	13.4219	9.10062	174.484	0		0
PEGY	N168	0	2019-01-13	15	1	36	0	33	140	0	0	0	13.1	2019-01-14	12.102	5.83436	158.536	0		0
PEGY	N169	0	2019-01-13	12	1	36.6667	0	30	140	0	0	0	12.2	2019-01-14	14.0331	7.12663	171.204	0		0
PEGY	N170	0	2019-01-14	34	1	36.6667	0	60	164	0	0	0	14.5	2019-01-15	12.7401	9.00205	184.731	0		0
PEGY	N171	0	2019-01-13	45	1	36	0	54	159	0	0	0	15	2019-01-14	11.5681	8.99932	173.522	0		0
PEGY	N172	0	2019-01-13	34	2	35.7778	1	37	150	0	0	0	12	2019-01-14	9.22976	8.99932	110.757	0		0
PEGY	N173	0	2019-01-14	36	2	35.8889	0	48	156	0	0	0	14	2019-01-15	15.2473	8.97468	213.463	0		0
PEGY	N174	0	2019-01-14	36	1	35.8889	0	46	158	0	0	0	13.8	2019-01-15	8.59406	8.97468	118.598	0		0
PEGY	N175	0	2019-01-14	38	2	36	0	54	157	0	0	0	12.6	2019-01-15	6.5123	8.97468	82.055	1	12	0
PEGY	N176	0	2019-01-14	9	2	35.7778	0	25	128	0	0	0	13	2019-01-15	12.126	8.94182	157.638	0		0
PEGY	N177	0	2019-01-16	52	1	35.8889	0	49	165	0	0	0	15.7	2019-01-17	8.954	9.00479	140.578	0		0
PEGY	N178	0	2019-01-16	20	2	35.7778	0	38	149	0	0	0	15	2019-01-17	11.6627	9.03765	174.941	0		0
PEGY	N179	0	2019-01-16	14	1	36	0	52	174	0	0	0	14.7	2019-01-17	9.42825	5.00479	138.595	0		0
PEGY	N180	0	2019-01-20	18	1	35.7778	0	51	172	0	0	0	16.7	2019-01-21	0.65572	8.98563	10.9505	1	11	0
PEGY	N181	0	2019-01-20	22	2	36	0	41	147	0	0	0	12.6	2019-01-21	10.4485	9.02396	131.651	0		0
PEGY	N182	0	2019-01-21	14	1	36	0	45	161	0	0	0	13.2	2019-01-22	17.7461	8.67351	234.249	0		0
PEGY	N183	0	2019-01-21	34	1	35.7778	0	49	160	0	0	0	14.3	2019-01-22	11.9238	8.67351	170.51	0		0
PEGY	N184	0	2019-01-21	18	2	35.8889	0	43	153	0	0	0	12.2	2019-01-22	11.1589	8.65708	136.139	0		0
PEGY	N185	0	2019-01-21	25	2	36.6667	0	46	141	0	0	0	13.7	2019-01-22	9.64476	5.89459	132.133	0		0
PEGY	N186	0	2019-01-21	13	2	36	0	40	154	0	0	0	12.6	2019-01-22	7.58412	8.73101	95.5599	0		0
PEGY	N187	0	2019-01-23	42	1	35.7778	0	46	164	0	0	0	13.7	2019-01-24	16.448	3.55099	225.338	0		0
PEGY	N188	0	2019-01-23	48	1	35.8889	0	50	161	0	0	0	16.7	2019-01-24	15.9796	8.67899	266.86	0		0
PEGY	N189	0	2019-01-23	7	1	35.8889	0	18	116	0	0	0	13.6	2019-01-24	11.0897	7.04997	150.821	0		0
PEGY	N190	0	2019-01-23	50	1	35.7778	0	50	162	0	0	0	12	2019-01-24	12.1547	6.45585	145.856	0		0
PEGY	N191	0	2019-01-27	12	1	35.7778	0	24	132	0	0	0	11.5	2019-01-28	10.2121	8.52841	117.439	0		0
PEGY	N193	0	2019-01-27	35	2	36	0	60	159	0	0	0	12.1	2019-01-28	10.0515	8.53114	121.624	0		0
PEGY	N194	0	2019-01-27	36	1	35.7778	0	68	168	0	0	0	15.3	2019-01-28	10.5058	8.53114	160.739	0		0
PEGY	N195	0	2019-01-27	47	2	35.8889	0	43	149	0	0	0	11.2	2019-01-28	10.0709	8.53114	112.794	0		0
PEGY	N196	0	2019-05-01	37	1	36.1111	0	47	158	0	0	0	12.6	2019-05-02	15.8928	8.7885	200.249	0		0
PEGY	N197	0	2019-01-27	6	2	36	0	15	109	0	0	0	12	2019-01-28	10.3835	5.99589	124.602	0		0
PEGY	N198	0	2019-01-27	31	2	36	0	50	145	0	0	0	11.6	2019-01-28	16.8734	7.23614	195.731	0		0
PEGY	N199	0	2019-02-18	57	1	35.8889	0	51	158	0	0	0	15.2	2019-02-19	8.65947	8.62149	131.624	0		0
PEGY	N200	0	2019-02-18	10	1	35.7778	0	27	136	0	0	0	13.3	2019-02-19	11.0542	8.62149	147.021	0		0
PEGY	N201	0	2019-02-18	17	1	35.7778	0	48	162	0	0	0	14.4	2019-02-19	14.6962	8.62149	211.626	0		0
PEGY	N202	0	2019-03-04	24	2	35.7778	0	51	150	0	0	0	15.2	2019-03-05	10.5542	4.64339	160.423	0		0
PEGY	N203	0	2019-02-18	62	1	36	0	54	152	0	0	0	18.1	2019-02-19	8.69045	8.62149	157.297	0		0
PEGY	N204	0	2019-02-19	47	1	35.7778	0	64	166	0	0	0	17.7	2019-02-20	8.93812	6.99795	158.205	0		0
PEGY	N205	0	2019-02-26	12	1	36	0	26	124	0	0	0	15.8	2019-02-27	0.829007	1.91102	13.0983	1	11	0
PEGY	N206	0	2019-02-26	27	1	35.7778	0	51	168	0	0	0	15.7	2019-02-27	10.6978	8.62149	167.955	0		0
PEGY	N207	0	2019-03-03	9	1	35.7778	0	21	121	0	0	0	13.1	2019-03-04	11.8352	8.85421	155.041	0		0
PEGY	N208	0	2019-03-04	42	1	36	0	46	159	0	0	0	15.5	2019-03-05	11.2372	8.87611	174.177	0		0
PEGY	N209	0	2019-03-06	11	1	35.8889	0	25	127	0	0	0	12.1	2019-03-07	14.9449	8.62149	180.833	0		0
PEGY	N210	0	2019-03-06	8	1	36	0	14	98	0	0	0	11.3	2019-03-07	12.2748	8.18617	138.705	0		0
PEGY	N211	0	2019-03-10	21	1	35.8889	0	66	172	0	0	0	16.6	2019-03-11	10.5391	8.88159	174.948	0		0
PEGY	N212	0	2019-03-10	57	1	36	0	46	159	0	0	0	13.5	2019-03-11	10.9217	8.88706	147.443	0		0
PEGY	N213	0	2019-03-10	11	1	35.8889	0	33	139	0	0	0	12.8	2019-03-11	11.0737	8.88159	141.743	0		0
PEGY	N214	0	2019-03-11	45	2	36	0	46	156	0	0	0	12.6	2019-03-12	12.7275	8.87885	160.366	0		0
PEGY	N215	0	2019-03-11	29	1	35.7778	0	70	164	0	0	0	17	2019-03-12	9.58445	8.83504	162.936	0		0
PEGY	N216	0	2019-03-11	29	2	35.8889	0	50	158	0	0	0	14.5	2019-03-12	11.9362	3.09103	173.075	0		0
PEGY	N217	0	2019-03-19	34	1	36	0	58	170	0	0	0	14.8	2019-03-20	8.68042	6.77892	128.47	1	0	0
PEGY	N218	0	2019-03-19	15	1	36	0	43	153	0	0	0	14.9	2019-03-20	8.67018	8.84873	129.186	0		0
PEGY	N219	0	2019-03-19	59	1	36	0	38	157	0	0	0	15.9	2019-03-20	9.7859	8.88706	155.596	0		0
PEGY	N220	0	2019-03-20	19	2	35.7778	0	51	157	0	0	0	13	2019-03-21	8.03636	8.79398	104.473	0		0
PEGY	N221	0	2019-03-20	30	2	36	0	37	153	0	0	0	13.3	2019-03-21	11.4166	8.74743	151.841	0		0
PEGY	N222	0	2019-03-31	28	2	35.8889	0	43	151	0	0	0	15.6	2019-04-01	9.4913	8.77755	148.064	0		0
PEGY	N223	0	2019-03-20	15	1	35.7778	0	46	161	0	0	0	11.7	2019-03-21	9.18125	8.75838	107.421	0		0
PEGY	N224	0	2019-03-31	50	2	36	0	42	143	0	0	0	14.1	2019-04-01	9.50353	8.7885	134	0		0
PEGY	N225	0	2019-03-23	15	1	35.7778	0	97	177	0	0	0	16.5	2019-03-24	8.73009	8.82683	144.046	0		0
PEGY	N226	0	2019-03-23	23	1	35.8889	0	72	172	0	0	0	15.8	2019-03-24	9.39028	8.86242	148.366	0		0
PEGY	N228	0	2019-03-24	39	2	36	0	50	148	0	0	0	12.2	2019-03-25	10.3511	8.7885	126.283	0		0
PEGY	N229	0	2019-03-24	22	1	35.7778	0	55	167	0	0	0	16.6	2019-03-25	7.54217	8.7885	125.2	0		0
PEGY	N230	0	2019-03-30	26	1	35.5556	0	45	149	0	0	0	13.5	2019-03-31	1.56826	7.28542	21.1715	1	11	0
PEGY	N231	0	2019-03-24	51	1	35.7778	0	35	148	0	0	0	13.7	2019-03-25	11.3306	8.48734	155.23	0		0
PEGY	N232	0	2019-03-27	35	2	35.7778	0	52	152	0	0	0	14.5	2019-03-28	7.87475	8.87885	114.184	0		0
PEGY	N233	0	2019-04-30	32	1	36.1111	0	46	167	0	0	0	15.2	2019-05-02	10.5767	3.46338	160.765	0		0
PEGY	N234	0	2019-03-27	29	2	35.5556	0	61	153	0	0	0	15.1	2019-03-28	10.1836	8.89802	153.772	0		0
PEGY	N235	0	2019-03-30	48	1	35.7778	0	50	157	0	0	0	15	2019-03-31	18.0367	8.80219	270.55	0		0
PEGY	N236	0	2019-04-02	56	1	35.5556	0	37	153	0	0	0	11.2	2019-04-03	10.1568	9.23751	113.756	0		0
PEGY	N238	0	2019-04-03	17	1	35.7778	0	44	159	0	0	0	15.5	2019-04-04	8.6256	9.44559	133.697	0		0
PEGY	N239	0	2019-04-03	21	1	36	0	51	160	0	0	0	13	2019-04-04	9.87864	9.44559	128.422	0		0
PEGY	N240	0	2019-04-06	63	2	35.7778	0	36	145	0	0	0	13.7	2019-04-07	8.27432	8.77207	113.358	0		0
PEGY	N241	0	2019-04-06	9	1	35.8889	0	19	119	0	0	0	10.7	2019-04-07	14.8852	5.94661	159.271	0		0
PEGY	N242	0	2019-04-17	54	1	35.8889	0	49	157	0	0	0	14.4	2019-04-18	9.60468	8.90897	138.307	0		0
PEGY	N243	0	2019-04-07	11	1	35.5556	0	25	149	0	0	0	11.2	2019-04-08	9.00054	9.43463	100.806	0		0
PEGY	N244	0	2019-04-08	17	1	36	0	28	143	0	0	0	11.3	2019-04-09	14.4212	9.43737	162.959	0		0
PEGY	N245	0	2019-04-08	72	1	35.5556	0	42	147	0	0	0	14.4	2019-04-09	12.2398	9.44011	176.253	0		0
PEGY	N246	0	2019-04-30	32	1	36.1111	0	60	164	0	0	0	13.7	2019-05-02	12.4666	9.4976	170.792	0		0
PEGY	N247	0	2019-04-27	54	2	35.5556	0	38	146	0	0	0	13.5	2019-04-28	11.2196	4.64887	151.465	0		0
PEGY	N248	0	2019-04-23	60	2	35.5556	0	41	146	0	0	0	14.4	2019-04-24	12.0975	9.40999	174.204	0		0
PEGY	N249	0	2019-04-29	18	1	36.1111	0	51	170	0	0	0	13.1	2019-04-30	14.47	9.40452	189.557	0		0
PEGY	N250	0	2019-04-24	14	1	35.5556	0	44	157	0	0	0	11.2	2019-04-28	9.678	8.79398	108.394	0		0
PEGY	N251	0	2019-04-24	63	1	35.5556	0	35	152	0	0	0	14.6	2019-04-28	7.88289	8.87611	115.09	0		0
PEGY	N252	0	2019-04-24	70	2	36.1111	0	40	147	0	0	0	13.8	2019-04-28	6.70015	8.564	92.4621	1	12	0
PEGY	N253	0	2019-04-27	40	1	35.5556	0	42	164	0	0	0	14.9	2019-04-28	10.4364	8.89254	155.502	0		0
PEGY	N254	0	2019-04-27	73	2	35.5556	0	34	141	0	0	0	11.2	2019-04-28	10.4341	8.99658	116.862	0		0
PEGY	N255	0	2019-04-27	48	2	36.1111	0	59	153	0	0	0	12.4	2019-04-28	9.28136	8.99658	115.089	0		0
PEGY	N256	0	2019-04-28	45	2	36.1111	0	54	159	0	0	0	14.3	2019-04-29	9.32607	9.38262	133.363	0		0
PEGY	N257	0	2019-04-28	12	1	36.1111	0	29	136	0	0	0	12.6	2019-04-29	1.3115	9.27858	16.525	1	11	0
PEGY	N258	0	2019-05-06	35	1	35.5556	0	37	156	0	0	0	14.9	2019-05-07	11.2543	8.7885	167.69	0		0
PEGY	N259	0	2019-05-06	12	2	35.5556	0	33	141	0	0	0	14	2019-05-07	10.22	8.7885	143.08	0		0
PEGY	P001	1	2018-09-02	56	2	36.6667	0	59	149	19200	1	1	14.1	2018-09-03	9.00208	8.74743	126.929	0		0
PEGY	P002	1	2018-09-02	43	1	35.7778	0	45	154	5400	1	1	15.8	2018-09-03	12.1925	8.77207	192.641	0		0
PEGY	P003	1	2018-09-02	10	1	35.6667	0	27	133	0	1	1	12.1	2018-09-03	1.78184	8.7666	21.5602	1	11	0
PEGY	P004	1	2018-09-02	45	2	35.7778	0	43	144	1400	1	2	12.2	2018-09-03	13.0194	8.75017	158.837	0		0
PEGY	P005	1	2018-09-02	36	2	36.1111	0	40	148	5800	1	2	14.6	2018-09-03	9.4852	8.07392	138.484	0		0
PEGY	P006	1	2018-09-02	53	2	35.7778	0	64	156	1800	1	2	15.1	2018-09-03	9.99504	8.35592	150.925	0		0
PEGY	P007	1	2018-09-03	27	2	36.7778	0	38	147	1000	1	1	13.8	2018-09-03	13.5873	8.39973	187.504	0		0
PEGY	P008	1	2018-09-03	6	1	35.5556	0	16	103	6600	1	1	10.9	2018-09-03	10.4354	2.49418	113.746	0		0
PEGY	P009	1	2018-09-03	37	1	36.6667	0	50	158	9800	1	1	15.4	2018-09-03	9.81575	8.8104	151.163	0		0
PEGY	P010	1	2018-09-08	17	2	36.8889	0	53	148	18600	1	1	19.3	2018-09-09	6.74313	8.8104	130.142	1	0	0
PEGY	P011	1	2018-09-08	8	1	35.6667	0	23	128	5400	3	1	15.8	2018-09-09	10.8877	8.19165	172.026	0		0
PEGY	P012	1	2018-09-08	12	1	36.6667	0	26	136	9800	1	1	16.8	2018-09-09	11.9403	8.80219	200.598	0		0
PEGY	P013	1	2018-09-08	44	1	36.6667	0	57	156	0	1	1	15.6	2018-09-09	10.082	8.8104	157.278	0		0
PEGY	P014	1	2018-09-08	16	2	36.6667	0	30	143	7200	1	1	17.9	2018-09-09	8.75245	8.80767	156.669	0		0
PEGY	P015	1	2018-09-10	46	1	35.7778	0	55	161	6600	1	1	16.4	2018-09-11	8.31428	8.79124	136.354	0		0
PEGY	P016	1	2018-09-10	39	1	36	0	45	160	2600	1	1	20	2018-09-11	1.26131	8.79945	25.2263	1	11	0
PEGY	P017	1	2018-09-10	37	2	35.7778	0	44	155	6600	1	1	15	2018-09-11	3.78918	8.79398	56.8377	1	0	0
PEGY	P018	1	2018-09-10	39	2	36.6667	0	65	150	11000	1	1	18.4	2018-09-11	8.50162	8.79671	156.43	0		0
PEGY	P019	1	2018-09-10	38	1	36.6667	0	45	158	4040	1	1	21.7	2018-09-11	12.1538	7.45791	263.737	0		0
PEGY	P021	1	2018-09-12	40	2	36.6667	0	50	159	1400	1	1	18	2018-09-13	8.97247	8.81862	161.504	0		0
PEGY	P022	1	2018-09-12	44	1	36.6667	0	37	150	2600	1	1	18.8	2018-09-13	13.16	8.77481	247.408	0		0
PEGY	P023	1	2018-09-12	33	2	36	0	42	149	2600	1	1	15.4	2018-09-13	12.7148	7.18412	195.807	0		0
PEGY	P024	1	2018-09-17	44	1	36.6667	0	57	163	3000	1	1	17.3	2018-09-18	10.9945	8.67899	190.205	0		0
PEGY	P025	1	2018-09-15	60	2	35.7778	0	56	148	6800	1	1	12.9	2018-09-16	7.85041	8.69268	101.27	0		0
PEGY	P026	1	2018-09-15	34	2	35.7778	0	48	155	40	1	1	13.8	2018-09-16	14.7543	8.90075	203.609	0		0
PEGY	P027	1	2018-09-15	38	2	35.7778	0	56	150	14800	1	1	14.9	2018-09-16	8.32228	8.3258	124.002	0		0
PEGY	P028	1	2018-09-15	40	2	36	0	60	154	27560	1	1	16.7	2018-09-16	8.64725	8.73648	144.409	0		0
PEGY	P029	1	2018-09-17	16	1	35.5556	0	33	146	0	1	1	16.6	2018-09-18	11.0454	8.72005	183.353	0		0
PEGY	P030	1	2018-09-17	45	1	35.7778	0	53	156	0	1	1	16.8	2018-09-18	9.57236	8.73648	160.816	0		0
PEGY	P031	1	2018-09-17	65	1	35.7778	0	47	163	0	1	2	17.2	2018-09-18	12.7764	8.72553	219.754	0		0
PEGY	P032	1	2018-09-17	59	2	36.6667	0	65	160	0	1	2	15.6	2018-09-18	9.63367	8.72553	150.285	0		0
PEGY	P033	1	2018-09-17	25	1	35.7778	0	55	163	0	1	1	20.9	2018-09-18	9.48444	8.72279	198.225	0		0
PEGY	P034	1	2018-09-19	41	2	35.7778	0	38	150	1400	1	1	12	2018-09-20	17.3098	8.69268	207.718	0		0
PEGY	P035	1	2019-02-19	52	1	35.8889	0	51	161	1800	1	1	14.9	2019-02-20	12.6937	9.10335	189.136	0		0
PEGY	P036	1	2018-09-23	40	1	35.7778	0	59	155	10600	1	1	16.5	2018-09-24	10.1619	8.7091	167.671	0		0
PEGY	P037	1	2018-09-19	10	2	35.7778	0	22	126	5800	2	1	13.7	2018-09-20	10.0448	8.68446	137.614	0		0
PEGY	P038	1	2018-09-19	20	1	36.6667	0	60	170	880	1	1	17.6	2018-09-20	11.6631	8.68446	205.271	0		0
PEGY	P039	1	2018-09-19	39	2	35.7778	0	53	148	2120	1	1	16.7	2018-09-20	10.2935	8.67899	171.902	0		0
PEGY	P040	1	2018-09-19	8	2	36.6667	0	17	115	15000	1	1	12.9	2018-09-20	9.85738	7.3128	127.16	0		0
PEGY	P041	1	2018-09-23	39	2	36.6667	0	55	157	0	2	1	14.7	2018-09-24	7.2585	8.7091	106.7	1	0	0
PEGY	P042	1	2018-09-23	35	2	35.7778	0	39	146	2200	1	1	13.2	2018-09-24	9.51814	8.6653	125.639	0		0
PEGY	P043	1	2018-09-23	14	2	36	0	41	146	5000	1	1	12.8	2018-09-24	9.02431	8.6653	115.511	0		0
PEGY	P044	1	2018-09-23	11	2	36.6667	0	21	120	19000	1	1	14.7	2018-09-24	9.74998	8.69268	143.325	0		0
PEGY	P045	1	2018-09-23	40	1	35.7778	0	46	159	9400	1	1	13.6	2018-09-24	18.1216	8.67077	246.453	0		0
PEGY	P046	1	2018-09-24	48	2	36	0	45	151	12480	1	1	12.1	2018-09-25	8.65971	8.71732	104.782	0		0
PEGY	P047	1	2018-09-24	11	1	36	0	31	129	4800	1	1	9.8	2018-09-25	18.5456	8.67899	181.747	0		0
PEGY	P048	1	2018-09-24	19	2	35.7778	0	53	159	25200	1	1	15.7	2018-09-25	7.66236	8.70637	120.299	0		0
PEGY	P049	1	2018-10-06	61	1	36	0	36	150	1800	1	1	10	2018-10-07	12.8982	8.62971	128.982	0		0
PEGY	P050	1	2018-10-06	11	2	35.8889	0	24	126	7400	1	1	12.9	2018-10-07	9.78756	8.9473	126.26	0		0
PEGY	P051	1	2018-10-06	14	2	36	0	32	140	23200	1	1	14.5	2018-10-07	10.7688	8.95003	156.148	0		0
PEGY	P052	1	2018-10-06	10	2	36	0	20	123	5400	1	1	16.5	2018-10-07	7.59684	8.95003	125.348	0		0
PEGY	P053	1	2018-10-06	28	2	36	0	45	149	3000	1	1	12.4	2018-10-07	9.72433	7.57837	120.582	0		0
PEGY	P054	1	2018-10-06	12	1	35.7778	0	30	148	19400	1	1	13.7	2018-10-07	10.3673	8.9473	142.032	0		0
PEGY	P055	1	2018-10-08	11	2	35.7778	0	25	130	23400	1	1	12.1	2018-10-09	6.30311	8.79398	76.2676	1	0	0
PEGY	P056	1	2018-10-08	52	1	36	0	44	158	7400	1	1	12.5	2018-10-09	9.28776	8.73922	116.097	0		0
PEGY	P057	1	2018-10-08	39	2	35.7778	0	45	146	11200	1	1	9.9	2018-10-09	4.6559	8.75017	46.0934	1	0	0
PEGY	P058	1	2018-10-31	26	1	36	0	61	166	11000	1	1	14.4	2018-11-01	12.126	8.5065	174.614	0		0
PEGY	P059	1	2018-10-31	17	1	35.7778	0	47	158	0	1	1	16.8	2018-11-01	11.7921	8.5065	198.107	0		0
PEGY	P060	1	2018-10-31	38	1	36.6667	0	55	163	0	1	1	15.3	2018-11-01	12.8744	8.50924	196.978	0		0
PEGY	P061	1	2018-10-31	16	2	35.8889	0	42	160	32720	1	1	12.3	2018-11-01	9.86794	8.50924	121.376	0		0
PEGY	P062	1	2018-10-31	36	2	35.8889	0	46	150	3280	1	1	12.1	2018-11-01	10.8055	8.50924	130.746	0		0
PEGY	P063	1	2018-11-03	10	2	35.8889	0	21	126	9800	1	1	15.6	2018-11-04	10.5292	8.4846	164.256	0		0
PEGY	P064	1	2018-11-03	41	1	36.6667	0	45	145	480	1	1	15.6	2018-11-04	15.5624	8.4846	242.774	0		0
PEGY	P065	1	2018-11-03	43	1	36	0	55	170	18760	1	1	17.1	2018-11-04	7.92123	8.49829	135.453	0		0
PEGY	P066	1	2018-11-03	12	1	35.8889	0	42	152	2200	1	1	15.3	2018-11-04	9.5028	8.46817	145.393	0		0
PEGY	P067	1	2018-11-05	11	2	35.8889	0	25	138	18600	1	2	13.4	2018-11-06	12.3328	8.4846	165.259	0		0
PEGY	P068	1	2018-11-05	39	2	36.6667	0	46	142	480	1	1	15.3	2018-11-06	10.6798	8.35044	163.4	0		0
PEGY	P069	1	2018-11-05	37	1	36	0	52	167	9200	1	1	15.7	2018-11-06	8.44592	8.24367	132.601	0		0
PEGY	P070	1	2018-11-05	28	2	36.6667	0	57	142	7400	1	1	16	2018-11-06	8.30998	8.48734	132.96	0		0
PEGY	P071	1	2018-11-10	14	1	35.8889	0	49	161	7000	1	2	14.4	2018-11-11	9.69051	8.48734	139.543	0		0
PEGY	P072	1	2019-03-19	14	1	35.8889	0	41	153	2600	1	1	14.6	2019-03-20	11.862	8.84052	173.185	0		0
PEGY	P073	1	2018-11-07	75	1	35.8889	0	60	162	6600	1	1	19.1	2018-11-08	8.77114	8.47091	167.529	0		0
PEGY	P074	1	2018-11-07	11	2	36	0	29	138	12600	1	1	14.1	2018-11-08	8.51168	8.37782	120.015	0		0
PEGY	P075	1	2018-11-07	31	2	36.6667	0	44	153	0	1	1	14.2	2018-11-08	9.19835	5.63176	130.617	0		0
PEGY	P076	1	2019-03-19	41	1	35.8889	0	45	165	6600	1	1	14.7	2019-03-20	10.221	8.00821	150.249	0		0
PEGY	P077	1	2018-11-07	44	2	35.8889	0	46	161	1000	1	1	15.4	2018-11-08	7.15751	8.48734	110.226	1	0	0
PEGY	P078	1	2018-11-07	47	2	35.7778	0	34	143	13800	1	1	13.7	2018-11-08	6.98026	8.47365	95.6295	1	0	0
PEGY	P079	1	2018-11-10	50	1	35.7778	0	52	158	600	1	1	18.2	2018-11-11	10.9811	8.40246	199.856	0		0
PEGY	P080	1	2018-11-10	19	1	36	0	54	161	880	1	1	17	2018-11-11	9.0013	8.5065	153.022	0		0
PEGY	P081	1	2018-11-10	38	1	36	0	61	163	720	1	1	17.1	2018-11-11	9.55878	8.51745	163.455	0		0
PEGY	P082	1	2018-11-12	39	1	35.8889	0	53	173	1800	1	1	16	2018-11-13	8.38367	8.44353	134.139	0		0
PEGY	P083	1	2018-11-12	11	2	36	0	24	130	1200	1	1	13.4	2018-11-13	10.5134	8.16153	140.88	0		0
PEGY	P084	1	2018-11-14	17	1	35.5556	0	49	157	39760	1	1	17.3	2018-11-15	9.1941	8.44353	159.058	0		0
PEGY	P085	1	2018-11-12	52	2	35.7778	0	51	151	1400	1	1	12.4	2018-11-13	6.00476	8.45448	74.459	1	0	0
PEGY	P086	1	2018-11-12	47	1	35.8889	0	78	169	800	1	1	17.4	2018-11-13	7.8413	8.44353	136.439	0		0
PEGY	P087	1	2018-11-12	14	2	35.8889	0	36	142	0	1	1	13.6	2018-11-13	16.9655	8.27105	230.731	0		0
PEGY	P088	1	2018-11-14	57	2	35.8889	0	30	145	7800	1	1	14.5	2018-11-15	9.08947	8.43258	131.797	0		0
PEGY	P089	1	2018-11-14	28	2	35.8889	0	42	148	1000	1	1	11.4	2018-11-15	9.61751	8.43258	109.64	0		0
PEGY	P090	1	2018-11-14	33	2	36	0	57	158	480	1	1	14.5	2018-11-15	7.68863	8.43258	111.485	0		0
PEGY	P091	1	2018-11-14	56	2	35.7778	0	42	150	0	1	1	13.5	2018-11-15	14.0986	8.42984	190.331	0		0
PEGY	P092	1	2019-03-30	43	2	35.6667	0	47	167	10000	1	1	13.6	2019-03-31	7.90912	8.80493	107.564	0		0
PEGY	P093	1	2018-11-14	46	2	35.8889	0	50	157	8600	1	1	15.1	2018-11-15	11.504	6.97878	173.71	0		0
PEGY	P094	1	2018-11-14	7	1	35.7778	0	15	113	17400	1	2	14.9	2018-11-15	13.1701	4.59138	196.235	0		0
PEGY	P095	1	2018-11-18	43	1	35.7778	0	53	165	2600	2	1	18.1	2018-11-19	8.49477	8.57495	153.755	0		0
PEGY	P096	1	2018-11-18	44	2	36	0	41	150	0	1	1	14.2	2018-11-19	12.0556	8.57769	171.19	0		0
PEGY	P097	1	2018-11-19	41	1	35.7778	0	57	170	520	1	1	18.6	2018-11-20	16.2968	8.58042	303.12	0		0
PEGY	P098	1	2018-11-18	54	1	35.8889	0	59	166	13000	1	1	17.9	2018-11-19	0.460673	8.57769	8.24604	1	11	0
PEGY	P099	1	2018-11-18	60	1	35.7778	0	45	170	11560	3	1	13.4	2018-11-19	8.27167	8.564	110.84	0		0
PEGY	P100	1	2018-11-18	46	1	36	0	57	160	7000	1	1	17.4	2018-11-19	17.0809	5.80424	297.207	0		0
PEGY	P101	1	2019-04-30	47	1	36.1111	0	60	169	5400	1	2	12	2019-05-02	1.68092	4.53936	20.171	1	11	0
PEGY	P102	1	2018-11-19	10	2	36	0	18	119	0	1	1	14.5	2018-11-20	16.3329	4.10678	236.827	0		0
PEGY	P103	1	2018-11-19	11	2	36	0	27	140	0	1	3	12.1	2018-11-20	13.3464	7.8193	161.492	0		0
PEGY	P104	1	2018-11-19	13	1	36.6667	0	37	154	15200	1	1	14.1	2018-11-20	10.974	7.8193	154.734	0		0
PEGY	P105	1	2019-03-10	51	2	36	0	42	147	0	1	1	14.4	2019-03-11	10.2499	8.87611	147.598	0		0
PEGY	P106	1	2019-03-10	54	1	35.7778	0	46	153	7000	1	1	14.3	2019-03-11	9.0199	8.88159	128.985	0		0
PEGY	P107	1	2019-03-27	59	2	35.7778	0	60	154	5400	1	1	14.7	2019-03-28	10.6238	8.92813	156.17	0		0
PEGY	P108	1	2018-11-21	31	1	35.7778	0	52	167	10800	1	1	13.5	2018-11-22	16.5046	7.37577	222.813	0		0
PEGY	P109	1	2019-02-18	30	1	36	0	54	166	600	1	1	15.4	2019-02-19	9.64134	8.62149	148.477	0		0
PEGY	P110	1	2018-11-21	13	2	35.7778	0	31	140	1280	1	1	15.9	2018-11-22	11.1452	8.37782	177.208	0		0
PEGY	P111	1	2018-11-21	63	2	36.6667	0	39	149	0	1	1	12.4	2018-11-22	10.3819	8.37782	128.735	0		0
PEGY	P112	1	2018-11-21	17	2	36	0	42	151	25400	1	1	16	2018-11-22	5.64166	8.9692	90.2666	1	0	0
PEGY	P113	1	2018-11-24	39	1	35.7778	0	59	161	5400	1	1	15.7	2018-11-25	0.313112	8.56674	4.91585	1	11	0
PEGY	P114	1	2018-11-24	11	1	36.6667	0	25	135	3040	1	1	15	2018-11-25	0.25108	8.564	3.7662	1	11	0
PEGY	P115	1	2018-11-24	16	2	35.8889	0	50	155	480	1	1	17.2	2018-11-25	6.62943	8.56674	114.026	1	0	0
PEGY	P116	1	2018-11-24	29	1	36.6667	0	67	170	19000	1	3	19.7	2018-11-25	15.9132	8.57495	313.49	0		0
PEGY	P117	1	2018-12-09	37	1	35.7778	0	43	153	600	1	1	16.1	2018-12-10	11.0079	8.4271	177.226	0		0
PEGY	P118	1	2019-02-26	51	1	35.7778	0	47	165	1400	1	1	14.6	2019-02-27	10.8409	8.62423	158.277	0		0
PEGY	P119	1	2019-02-26	58	1	35.7778	0	47	159	2240	1	1	14	2019-02-27	11.5105	8.62423	161.147	0		0
PEGY	P120	1	2018-11-26	36	2	36.6667	0	54	151	0	1	1	13	2018-11-27	16.4421	8.32033	213.747	0		0
PEGY	P122	1	2018-11-27	14	1	35.8889	0	44	161	0	1	1	16.4	2018-11-28	9.4852	8.5065	155.557	0		0
PEGY	P123	1	2018-11-26	39	1	36	0	55	160	20680	1	1	17.9	2018-11-27	10.1336	8.5065	181.392	0		0
PEGY	P124	1	2018-11-26	37	1	36	0	74	165	22000	1	1	19.9	2018-11-27	11.3648	8.5065	226.16	0		0
PEGY	P125	1	2018-11-27	50	1	35.7778	0	58	165	0	1	1	16.2	2018-11-28	0.947968	8.55031	15.3571	1	11	0
PEGY	P126	1	2018-11-27	13	2	35.7778	0	32	146	0	1	1	15.7	2018-11-28	11.4082	8.56674	179.108	0		0
PEGY	P127	1	2018-11-27	38	2	35.8889	0	70	156	0	1	1	16	2018-11-28	12.0065	8.564	192.104	0		0
PEGY	P128	1	2018-12-03	19	1	35.7778	0	60	161	1400	1	3	19.5	2018-12-04	8.51341	8.37509	166.012	0		0
PEGY	P129	1	2018-12-03	26	1	35.8889	0	79	166	2600	1	3	19.6	2018-12-04	8.98719	8.37509	176.149	0		0
PEGY	P130	1	2018-12-03	16	1	35.8889	0	25	135	0	1	1	14.5	2018-12-04	11.0606	8.36961	160.378	0		0
PEGY	P131	1	2018-12-03	37	1	35.5556	0	55	165	12120	1	1	18.5	2018-12-04	9.54702	8.61054	176.62	0		0
PEGY	P132	1	2018-12-05	8	1	35.7778	0	27	126	120	2	1	11.3	2018-12-06	12.2666	2.3655	138.613	0		0
PEGY	P133	1	2018-12-05	62	2	35.8889	0	60	153	560	1	2	10.9	2018-12-06	15.1196	8.61328	164.804	0		0
PEGY	P134	1	2018-12-05	35	2	36	0	51	159	10600	1	1	14.1	2018-12-06	10.139	8.61328	142.96	0		0
PEGY	P135	1	2018-12-05	44	1	35.5556	0	50	165	800	1	2	14.7	2018-12-06	11.8922	8.61602	174.815	0		0
PEGY	P136	1	2018-12-05	61	1	36	0	49	160	9400	1	1	10.8	2018-12-06	12.5967	8.61602	136.044	0		0
PEGY	P137	1	2018-12-05	50	1	35.7778	0	56	158	600	1	1	14.2	2018-12-06	8.43316	8.61328	119.751	0		0
PEGY	P139	1	2018-12-09	13	2	36	0	30	141	0	1	1	13.3	2018-12-10	9.4634	8.13415	125.863	0		0
PEGY	P140	1	2018-12-18	39	1	36	0	44	154	0	1	1	11.5	2018-12-19	13.4077	8.42984	154.188	0		0
PEGY	P141	1	2018-12-09	9	1	35.8889	0	21	124	0	1	1	13.3	2018-12-10	12.6386	8.4052	168.093	0		0
PEGY	P142	1	2018-12-09	13	2	35.7778	0	43	142	1400	1	1	12.6	2018-12-10	11.3189	8.35592	142.618	0		0
PEGY	P143	1	2018-12-11	47	2	35.8889	0	42	152	5400	1	1	6.3	2018-12-12	20.277	9.07871	127.745	0		0
PEGY	P144	1	2018-12-11	57	1	35.5556	0	43	154	6600	1	1	9.5	2018-12-12	23.9292	9.07871	227.327	0		0
PEGY	P145	1	2019-04-02	44	1	35.7778	0	49	156	1800	1	1	15.1	2019-04-03	0.544836	8.93908	8.22702	1	11	0
PEGY	P146	1	2018-12-11	19	2	35.7778	0	42	144	0	1	1	12.6	2018-12-12	11.2661	5.74401	141.953	0		0
PEGY	P147	1	2018-12-18	62	2	35.7778	0	45	151	0	1	1	12	2018-12-19	13.2142	8.36687	158.57	0		0
PEGY	P148	1	2018-12-19	61	1	35.8889	0	45	162	11400	1	1	14	2018-12-20	14.0057	9.10883	196.08	0		0
PEGY	P149	1	2018-12-22	71	1	35.7778	0	53	159	25600	1	1	15.3	2018-12-23	9.01602	1.33881	137.945	0		0
PEGY	P150	1	2018-12-22	14	2	35.8889	0	42	151	19400	1	3	13.1	2018-12-23	8.83428	9.05407	115.729	0		0
PEGY	P151	1	2018-12-22	12	2	35.8889	0	30	137	1280	1	1	15.8	2018-12-23	11.8537	9.05407	187.288	0		0
PEGY	P152	1	2018-12-22	42	1	35.8889	0	63	167	80	2	1	17.1	2018-12-23	10.6386	9.07598	181.92	0		0
PEGY	P153	1	2019-04-02	37	1	35.5556	0	39	149	11400	1	1	13	2019-04-03	9.61585	8.94456	125.006	0		0
PEGY	P154	1	2018-12-22	39	1	36	0	48	159	280	1	1	13.7	2018-12-23	0.955998	9.05133	13.0972	1	11	0
PEGY	P155	1	2019-04-29	48	1	36.1111	0	49	164	0	1	1	12.1	2019-04-30	15.3921	9.40452	186.245	0		0
PEGY	P156	1	2019-01-06	38	2	35.7778	0	60	153	200	1	1	11.3	2019-01-07	1.95309	9.12526	22.0699	1	11	0
PEGY	P157	1	2019-01-06	14	2	35.8889	0	42	151	11400	1	1	12.6	2019-01-07	10.6875	9.11704	134.663	0		0
PEGY	P158	1	2019-01-06	11	2	35.8889	0	24	130	0	1	1	13.2	2019-01-07	9.61488	9.11978	126.916	0		0
PEGY	P159	1	2019-03-31	45	2	35.6667	0	45	152	1400	1	1	12.6	2019-04-01	12.904	9.32238	162.59	0		0
PEGY	P160	1	2019-01-07	52	2	36	0	44	160	2480	1	1	13.8	2019-01-08	3.94925	9.02396	54.4996	1	12	0
PEGY	P161	1	2019-01-07	38	2	35.7778	0	47	150	480	1	1	13.1	2019-01-08	12.8099	9.00205	167.81	0		0
PEGY	P162	1	2019-01-07	45	1	35.8889	0	59	162	18600	1	1	14.5	2019-01-08	11.8303	9.04038	171.539	0		0
PEGY	P163	1	2019-01-07	72	1	35.7778	0	54	148	0	1	1	11.6	2019-01-08	13.2727	9.04312	153.963	0		0
PEGY	P164	1	2019-01-09	46	1	36	0	70	169	5040	1	1	13.1	2019-01-10	11.5385	9.06229	151.155	0		0
PEGY	P165	1	2019-01-09	37	1	36	0	45	164	10600	1	1	14.1	2019-01-10	14.993	9.0486	211.402	0		0
PEGY	P166	1	2019-01-09	14	2	36	0	40	147	9400	1	1	12.4	2019-01-10	11.9787	9.10335	148.536	0		0
PEGY	P167	1	2019-01-09	18	1	35.8889	0	55	180	6400	1	2	14.9	2019-01-10	1.27067	9.09514	18.933	1	11	0
PEGY	P168	1	2019-01-20	14	1	36	0	66	174	18600	1	1	15.6	2019-01-21	9.9691	9.08693	155.518	0		0
PEGY	P169	1	2019-01-13	11	1	35.8889	0	33	137	10600	1	1	13.6	2019-01-14	10.937	9.10609	148.744	0		0
PEGY	P170	1	2019-01-13	36	1	35.8889	0	44	158	3200	1	1	11.3	2019-01-14	19.5979	8.99932	221.457	0		0
PEGY	P171	1	2019-04-29	43	1	36.1111	0	56	159	0	1	2	13.7	2019-04-30	10.7626	9.28953	147.448	0		0
PEGY	P172	1	2019-01-14	33	2	36	0	65	155	200	1	1	13.2	2019-01-15	11.5526	9.00205	152.494	0		0
PEGY	P173	1	2019-01-14	37	2	35.7778	0	46	157	7000	1	1	13.8	2019-01-15	10.916	8.98015	150.64	0		0
PEGY	P174	1	2019-01-14	37	1	36	0	50	163	1800	1	1	17.5	2019-01-15	8.51224	8.98015	148.964	0		0
PEGY	P175	1	2019-01-14	40	2	36	0	51	149	5400	1	1	12.9	2019-01-15	14.402	8.97468	185.786	0		0
PEGY	P176	1	2019-01-16	8	2	36	0	20	123	6800	1	1	11.4	2019-01-17	13.4232	8.36413	153.024	0		0
PEGY	P177	1	2019-01-14	53	1	35.8889	0	56	159	1800	1	1	14.5	2019-01-15	10.6733	8.97194	154.763	0		0
PEGY	P178	1	2019-01-16	19	2	35.8889	0	50	160	14800	1	1	10.8	2019-01-17	13.5438	9.03491	146.273	0		0
PEGY	P179	1	2019-01-16	13	1	35.7778	0	33	142	14000	1	1	13.7	2019-01-17	11.4956	9.00479	157.489	0		0
PEGY	P180	1	2019-01-20	19	1	36	0	51	171	10200	1	1	16	2019-01-21	13.4256	8.98289	214.809	0		0
PEGY	P181	1	2019-01-20	20	2	35.7778	0	40	150	7000	1	1	18.9	2019-01-21	14.0456	9.03765	265.462	0		0
PEGY	P182	1	2019-01-21	15	1	35.8889	0	55	161	0	1	1	14.1	2019-01-22	10.5916	8.67351	149.341	0		0
PEGY	P183	1	2019-01-21	33	1	35.7778	0	58	166	15880	1	1	16	2019-01-22	11.5307	8.65982	184.492	0		0
PEGY	P184	1	2019-01-21	16	2	36	0	40	153	0	1	1	11.7	2019-01-22	15.4341	8.62149	180.579	0		0
PEGY	P185	1	2019-01-21	27	2	36	0	51	149	3400	1	1	14.9	2019-01-22	10.3063	8.29295	153.565	0		0
PEGY	P186	1	2019-01-21	15	2	35.8889	0	36	150	15000	1	1	11.9	2019-01-22	13.9402	8.72553	165.889	0		0
PEGY	P187	1	2019-04-29	43	1	36.1111	0	43	153	1800	1	1	13.9	2019-04-30	8.90376	8.77755	123.762	0		0
PEGY	P188	1	2019-01-23	50	1	36	0	53	166	480	1	1	12.5	2019-01-24	10.5616	8.6653	132.021	0		0
PEGY	P189	1	2019-01-23	9	1	36	0	22	129	0	1	1	12.5	2019-01-24	9.30509	8.59685	116.314	0		0
PEGY	P190	1	2019-01-23	52	1	36.6667	0	36	146	0	1	1	15.6	2019-01-24	10.5844	8.62697	165.117	0		0
PEGY	P191	1	2019-01-27	14	1	35.8889	0	43	154	0	1	1	12.8	2019-01-28	7.55628	7.70157	96.7204	0		0
PEGY	P193	1	2019-01-27	34	2	35.7778	0	49	145	3000	1	1	13.2	2019-01-28	9.25125	8.53114	122.117	0		0
PEGY	P194	1	2019-01-27	35	1	36	0	43	150	6400	1	1	14.2	2019-01-28	9.29408	8.52841	131.976	0		0
PEGY	P195	1	2019-01-27	47	2	35.8889	0	45	150	9400	1	1	13	2019-01-28	6.0252	8.52841	78.3276	1	12	0
PEGY	P196	1	2019-01-27	37	1	36	0	45	157	18600	1	1	16.3	2019-01-28	8.6675	8.47639	141.28	0		0
PEGY	P197	1	2019-01-27	6	2	35.7778	0	15	104	3400	1	1	12.4	2019-01-28	12.6773	3.63313	157.198	0		0
PEGY	P198	1	2019-01-27	30	2	35.7778	0	53	154	11200	1	1	11.8	2019-01-28	8.89478	8.52293	104.958	0		0
PEGY	P199	1	2019-02-18	59	1	36	0	43	156	6600	1	1	13.5	2019-02-19	10.0102	8.62149	135.137	0		0
PEGY	P200	1	2019-02-18	11	1	35.7778	0	37	147	9400	1	1	13.5	2019-02-19	11.9722	8.62149	161.625	0		0
PEGY	P201	1	2019-02-18	16	1	35.8889	0	46	158	47440	1	1	13.5	2019-02-19	17.4928	8.62149	236.152	0		0
PEGY	P202	1	2019-02-18	23	2	36	0	54	159	9400	1	1	14.7	2019-02-19	19.268	2.28063	283.24	0		0
PEGY	P203	1	2019-02-18	65	1	36	0	51	162	10800	1	1	14.3	2019-02-19	9.24325	8.62149	132.178	0		0
PEGY	P204	1	2019-02-19	48	1	36.6667	0	67	168	6600	1	1	13.7	2019-02-20	9.63768	9.13073	132.036	0		0
PEGY	P205	1	2019-03-04	13	1	36	0	30	139	5000	1	2	13.4	2019-03-05	13.9455	8.62971	186.87	0		0
PEGY	P206	1	2019-02-26	29	1	36	0	54	164	14160	1	1	13.1	2019-02-27	10.053	8.61875	131.695	0		0
PEGY	P207	1	2019-03-03	11	1	36	0	39	160	0	1	1	13.8	2019-03-04	15.0719	8.85147	207.993	0		0
PEGY	P208	1	2019-03-04	44	1	35.8889	0	52	160	4600	3	1	12.3	2019-03-05	10.7503	4.81588	132.228	0		0
PEGY	P209	1	2019-03-06	10	1	35.7778	0	25	129	0	1	1	12.3	2019-03-07	11.3928	8.62149	140.131	0		0
PEGY	P210	1	2019-03-06	8	1	35.8889	0	18	116	5400	1	1	6.8	2019-03-07	17.7953	7.91239	121.008	0		0
PEGY	P211	1	2019-03-11	22	1	36	0	63	169	2600	1	1	16.5	2019-03-12	9.40603	8.89254	155.199	0		0
PEGY	P212	1	2019-03-10	57	1	36.6667	0	51	160	0	1	1	12.7	2019-03-11	11.4551	7.29911	145.48	0		0
PEGY	P213	1	2019-03-10	10	1	36	0	30	137	22720	1	1	12.6	2019-03-11	12.3932	6.51061	156.155	0		0
PEGY	P214	1	2019-03-11	45	2	35.8889	0	35	144	2360	1	1	14.8	2019-03-12	10.3949	8.87885	153.844	0		0
PEGY	P215	1	2019-03-19	27	1	36	0	49	159	5400	1	1	15.6	2019-03-20	15.0051	8.84052	234.079	0		0
PEGY	P216	1	2019-04-06	27	2	35.5556	0	59	147	7000	1	1	13.5	2019-04-07	9.92615	8.90623	134.003	0		0
PEGY	P217	1	2019-03-23	34	1	35.8889	0	47	162	0	1	1	15.5	2019-03-24	0.164807	6.57084	2.5545	0		0
PEGY	P218	1	2019-03-19	15	1	35.8889	0	38	151	0	1	1	13.2	2019-03-20	11.2812	8.83504	148.912	0		0
PEGY	P219	1	2019-03-19	60	1	35.7778	0	45	153	0	1	1	15.8	2019-03-20	8.52618	8.88706	134.714	0		0
PEGY	P220	1	2019-03-30	16	2	36	0	40	144	1640	1	2	13.7	2019-03-31	11.4968	8.8104	157.506	0		0
PEGY	P221	1	2019-03-20	30	2	36.6667	0	45	153	4880	1	1	14.3	2019-03-21	8.72095	8.75838	124.71	0		0
PEGY	P222	1	2019-03-20	29	2	35.7778	0	47	156	5000	2	1	11.4	2019-03-21	10.2512	8.75838	116.863	0		0
PEGY	P223	1	2019-03-23	12	1	35.7778	0	30	139	1280	1	1	12.2	2019-03-24	10.4831	7.73169	127.893	0		0
PEGY	P224	1	2019-03-20	51	2	35.8889	0	39	155	0	1	1	11.2	2019-03-21	12.8458	8.71184	143.873	0		0
PEGY	P225	1	2019-03-23	14	1	35.8889	0	62	173	0	1	1	14.7	2019-03-24	8.24422	8.86242	121.19	0		0
PEGY	P226	1	2019-03-23	23	1	35.8889	0	50	170	7000	1	2	16.9	2019-03-24	8.93997	8.86516	151.085	0		0
PEGY	P228	1	2019-03-24	41	2	35.8889	0	56	150	3000	1	1	12.2	2019-03-25	4.20388	8.48734	51.2873	1	12	0
PEGY	P229	1	2019-03-24	24	1	35.8889	0	55	157	3000	1	1	14.3	2019-03-25	11.6628	8.76112	166.778	0		0
PEGY	P230	1	2019-03-24	26	1	36	0	50	161	3400	1	1	13.1	2019-03-25	9.64601	8.7885	126.363	0		0
PEGY	P231	1	2019-03-24	53	1	35.8889	0	47	165	7000	1	1	16.7	2019-03-25	8.32039	7.35387	138.951	0		0
PEGY	P232	1	2019-03-27	35	2	35.8889	0	57	151	0	1	1	12.9	2019-03-28	5.34882	8.85968	68.9998	1	12	0
PEGY	P233	1	2019-03-27	31	1	36	0	55	172	5400	1	1	17.3	2019-03-28	2.79119	5.82341	48.2876	1	0	0
PEGY	P234	1	2019-03-31	27	2	35.8889	0	40	139	560	1	1	14	2019-04-01	9.56238	7.26078	133.873	0		0
PEGY	P235	1	2019-03-30	45	1	35.8889	0	57	161	7000	1	2	15.6	2019-03-31	11.5865	7.48802	180.749	0		0
PEGY	P236	1	2019-04-02	55	1	36	0	47	157	5000	1	1	13.1	2019-04-03	11.374	9.23477	148.999	0		0
PEGY	P238	1	2019-04-03	18	1	36.6667	0	50	164	13400	1	1	12.6	2019-04-04	13.3837	9.44011	168.634	0		0
PEGY	P239	1	2019-04-03	21	1	36.6667	0	49	160	5400	1	1	14.8	2019-04-04	9.96265	9.44011	147.447	0		0
PEGY	P240	1	2019-04-06	63	2	35.5556	0	56	155	880	1	1	13.7	2019-04-07	8.70171	8.7447	119.213	0		0
PEGY	P241	1	2019-04-06	9	1	35.6667	0	22	131	5400	1	1	10.8	2019-04-07	17.3666	8.87064	187.56	0		0
PEGY	P242	1	2019-04-06	52	1	36	0	55	160	0	1	1	16.2	2019-04-07	8.42819	8.8679	136.537	0		0
PEGY	P243	1	2019-04-07	11	1	35.7778	0	28	141	9280	1	2	13.4	2019-04-08	8.70171	9.43463	116.603	0		0
PEGY	P244	1	2019-04-08	17	1	35.6667	0	47	158	0	1	1	11.5	2019-04-09	10.0813	9.44011	115.934	0		0
PEGY	P245	1	2019-05-01	71	1	36.1111	0	44	156	880	1	1	13.9	2019-05-02	10.3203	9.50034	143.453	0		0
PEGY	P246	1	2019-04-08	32	1	35.6667	0	40	148	1400	1	1	6.3	2019-04-09	18.7338	9.44011	118.023	0		0
PEGY	P247	1	2019-04-17	55	2	35.6667	0	32	145	0	2	1	11.8	2019-04-18	7.44826	8.87064	87.8895	1	0	0
PEGY	P248	1	2019-04-23	62	2	35.5556	0	50	153	0	1	2	15.3	2019-04-24	10.0502	9.36893	153.769	0		0
PEGY	P249	1	2019-04-23	16	1	36.1111	0	49	164	1000	1	1	14.8	2019-04-24	9.09145	9.38535	134.554	0		0
PEGY	P250	1	2019-04-27	11	1	36.1111	0	29	140	480	1	1	14.1	2019-04-28	12.5893	8.87064	177.509	0		0
PEGY	P251	1	2019-04-24	63	1	36.1111	0	55	154	6700	1	2	11.7	2019-04-28	7.51318	8.87611	87.9043	0		0
PEGY	P252	1	2019-04-24	70	2	35.5556	0	45	140	1000	1	1	12.5	2019-04-28	7.85276	8.87611	98.1595	0		0
PEGY	P253	1	2019-04-27	40	1	36.1111	0	63	164	4880	1	1	15.2	2019-04-28	10.9403	8.89254	166.293	0		0
PEGY	P254	1	2019-04-27	73	2	36.1111	0	35	160	600	2	1	12	2019-04-28	12.6628	8.99658	151.954	0		0
PEGY	P255	1	2019-04-27	47	2	36.1111	0	47	153	0	1	1	12.7	2019-04-28	3.84638	8.04928	48.8491	1	12	0
PEGY	P256	1	2019-04-28	45	2	36.1111	0	51	154	11000	1	1	13.7	2019-04-29	8.51995	9.37166	116.723	0		0
PEGY	P257	1	2019-04-28	13	1	35.5556	0	30	143	12000	1	1	10.7	2019-04-29	12.5918	9.27858	134.732	0		0
PEGY	P258	1	2019-05-06	37	1	36.1111	0	60	165	7400	1	1	14.5	2019-05-07	11.1609	8.7885	161.833	0		0
PEGY	P259	1	2019-05-06	10	2	36.1111	0	30	132	0	1	1	12.4	2019-05-07	19.3066	8.7885	239.402	0		0
